# Supplementary material for: Discrimination of distinct chicken M cell subsets based on CSF1R expression
Source: Sci Rep. 2024 Apr 16;14:8795. doi: 10.1038/s41598-024-59368-x (PMC11021470; doi:10.1038/s41598-024-59368-x)
Supplement: Supplementary file 2 — Supplementary Information 2. [file 41598_2024_59368_MOESM2_ESM.xlsx]

## Sheet: File 1
gene_id	GeneName	logFC	FDR	Mcell_1Wa	Mcell_1Wb	Mcell_1Wc	Mcell_1Wd	IFE_1Wa	IFE_1Wb	IFE_1Wc	IFE_1Wd	Mcell_4Wa	Mcell_4Wb	Mcell_4Wc	IFE_4Wa	IFE_4Wb	IFE_4Wc
ENSGALG00000035699	ENSGALG00000035699	1.34076	8.13e-08	166.557	181.709	179.632	202.932	71.2948	71.7747	68.7797	69.8307	162.283	165.176	142.642	81.1661	76.2595	79.5902
ENSGALG00000005867	ENSGALG00000005867	1.14705	2.14e-06	92.2864	91.9057	110.566	100.386	48.5089	46.8573	38.4788	40.2829	99.6838	119.07	102.215	54.799	55.993	58.6068
ENSGALG00000034187	ENSGALG00000034187	1.69793	3.25e-08	516.163	554.073	557.887	513.27	180.155	157.654	154.01	152.481	442.495	441.082	437.947	173.345	195.331	198.7
ENSGALG00000011476	ENSGALG00000011476	1.70569	5.18e-07	71.0663	82.6033	86.8264	100.062	22.0753	24.2383	25.6683	29.9647	64.9725	115.45	45.315	25.2552	33.1003	29.9763
ENSGALG00000014128	A4GALT	3.59365	2.56e-07	126.007	158.14	138.878	141.21	10.185	8.88042	18.2467	8.12955	105.37	115.136	133.745	6.56529	6.83808	7.15761
ENSGALG00000002899	AACS	1.09535	0.00260469	278.067	126.655	187.721	189.756	94.507	57.0437	91.5172	115.325	114.666	109.418	106.077	58.9817	57.3309	60.3197
ENSGALG00000041400	AADACL4L1	4.48787	2.22e-08	188.145	290.878	295.825	278.1	10.8008	10.8132	15.3159	8.70278	276.899	327.468	275.752	10.5362	18.8295	12.5411
ENSGALG00000021598	AADACL4L3	2.96739	7.11e-05	2.99392	4.60646	4.08854	3.078	0.568463	0.47014	0.614526	0.156337	3.65903	7.50086	2.78636	0.529459	0.445962	0.122352
ENSGALG00000008953	AASS	1.15174	3.8e-07	222.706	270.305	245.356	252.99	104.455	118.11	104.611	108.446	215.685	229.694	209.955	118.175	128.734	132.752
ENSGALG00000037837	ABCA3	1.62069	1.16e-07	570.316	631.756	648.363	593.136	224.875	191.765	172.493	186.458	543.069	590.785	491.132	215.225	224.715	253.514
ENSGALG00000005752	ABCA4	4.53654	4.4e-07	18.0686	11.5385	13.4086	11.88	0.521091	0.94028	0.519984	0.312675	11.1254	7.50086	7.23475	0.741243	0.346859	2.01881
ENSGALG00000006646	ABCC1	1.68537	7.17e-08	337	400.673	396.016	386.37	120.941	106.722	104.328	129.499	368.573	461.119	403.338	118.175	134.185	223.048
ENSGALG00000006172	ABCC8	1.43801	0.0348977	0.94545	0.626121	0.48359	1.188	0.284232	0.261189	0.141814	0.469012	0.890034	0.629443	0.586602	0.105892	0	0.244705
ENSGALG00000042554	ABCD2	2.16827	9.83e-08	95.9106	108.766	75.6159	87.2639	21.1753	17.9698	21.3666	19.3337	56.9127	106.218	63.8418	25.6788	20.0683	20.2493
ENSGALG00000010229	ABCD4	1.16586	1.12e-05	24.7918	20.1253	21.19	24.894	8.90592	10.552	10.3524	9.79714	20.0258	24.2336	21.411	7.94188	10.2076	9.05408
ENSGALG00000040363	ABHD4	1.40215	1.23e-06	193.975	157.559	168.949	157.572	73.616	60.7003	53.2274	63.1603	175.287	176.244	126.804	72.8536	90.5798	79.8961
ENSGALG00000013826	ABRACL	1.07327	0.000965549	13.0787	12.4777	9.71577	12.15	7.39002	4.23126	4.49077	5.88871	10.6804	11.33	12.172	3.12381	4.95513	3.48704
ENSGALG00000005999	ABTB1	1.82005	1.28e-08	231.215	249.107	238.63	212.76	64.568	66.5509	60.9326	65.6617	203.867	206.143	207.07	78.1481	78.0433	66.9267
ENSGALG00000011609	ABTB2H1	2.30164	4.07e-06	15.81	20.4384	15.343	11.232	3.60027	3.34322	3.02536	2.44929	22.3992	17.6244	28.2058	1.2707	2.52712	2.32469
ENSGALG00000006725	ACAN	1.63805	0.0454826	0.787875	0.715567	1.01114	1.296	0.0947439	0.156713	0.75634	0.156337	0.692249	0.786804	0.391068	0.158838	0.148654	0
ENSGALG00000007040	ACAP2	1.07594	3.34e-07	108.517	104.92	103.972	99.6299	45.1928	46.5961	50.2966	51.1744	93.0085	99.1897	101.58	52.4164	49.3036	50.348
ENSGALG00000021031	ACKR3	2.0994	1.13e-05	15.1797	27.773	19.0798	21.33	3.83713	3.70888	5.34165	6.09716	10.2354	6.18952	8.60349	4.87102	4.45962	2.01881
ENSGALG00000041491	ACKR4	4.21349	3.15e-06	9.97975	4.60646	9.62784	12.906	0.710579	0.365665	0.37817	0.469012	7.96086	12.1692	4.69281	1.11186	2.92353	1.40705
ENSGALG00000002162	ACO1	1.04542	0.00027877	113.191	143.695	114.127	91.7459	50.3564	70.4688	56.3473	41.69	113.479	109.943	115.365	33.4618	43.7043	56.0986
ENSGALG00000008752	ACOT1L	1.80361	1.69e-05	8.92925	10.3757	10.1994	9.61199	2.3686	3.70888	2.45811	2.39717	7.41695	8.18276	5.71937	3.07086	1.9325	3.05881
ENSGALG00000002159	ACOX1	1.13663	2.06e-06	129.474	143.918	131.361	135.162	62.6257	69.4763	50.9111	56.8026	115.853	134.963	136.287	69.1473	76.9532	65.5197
ENSGALG00000032854	ACP5	3.38811	1.08e-05	14.1292	11.7174	14.0241	16.632	0.473719	1.09699	1.46541	2.24084	7.56529	7.3435	14.9583	0.90008	0.594616	0.550586
ENSGALG00000009621	ACTB	1.20957	3.37e-06	3813.52	3687.94	3667.99	2856.6	1564.46	1431.47	1454.63	1473.9	2448.83	3339.04	4341.63	1370.45	1378.77	1237.04
ENSGALG00000008779	ACTR2	1.24687	1.36e-07	448.563	447.319	459.235	430.164	199.294	174.683	185.587	174.889	400.07	405.099	482.969	178.904	188.196	170.498
ENSGALG00000012159	ACTR3	1.15542	1.42e-07	267.562	281.307	272.789	253.908	125.157	117.692	112.978	115.69	223.399	245.588	269.886	108.857	112.184	96.6584
ENSGALG00000010307	ACYP1	1.3873	2.11e-06	20.7999	24.866	22.421	22.14	8.47958	7.31329	8.65064	9.22391	26.5527	22.9747	19.0157	11.701	8.91924	7.40232
ENSGALG00000004212	ADAM10	1.26873	2.82e-07	562.543	602.284	610.774	578.016	226.485	269.39	237.396	220.279	614.47	619.057	560.791	260.811	293.74	286.121
ENSGALG00000003744	ADAM19	1.63125	0.0462759	1.57575	0.402507	1.75851	1.134	0.805323	0.104476	0.283628	0.312675	1.08782	1.99324	75.1339	0.158838	0.792821	0.428233
ENSGALG00000021341	ADAM20	2.12271	0.00537473	1.83837	1.92309	1.14303	1.566	0.189488	0.47014	0.661798	0.104225	2.42287	1.04907	2.73747	0.688297	0.247757	0.856467
ENSGALG00000000357	ADAMDEC1	3.8407	1.21e-08	1614.51	1446.97	1630.14	1539.7	125.962	122.393	93.6444	82.494	1366.89	1370.14	1119.82	104.039	131.906	150.432
ENSGALG00000033157	ADAMTS10	1.84484	0.000710422	8.6141	4.15923	10.8588	7.128	1.23167	2.14175	2.88355	2.0845	5.93356	7.97294	6.7948	0.529459	2.32891	1.40705
ENSGALG00000041750	ADAMTS9	2.87238	8.52e-07	98.1167	123.883	189.216	144.45	17.8592	13.7908	24.6756	17.5098	93.7997	104.12	85.7905	9.05375	14.5681	11.5623
ENSGALG00000020554	ADAMTSL1	2.02836	3.14e-07	18.6464	17.5314	17.717	20.466	4.83194	4.44021	4.58531	3.90844	20.3719	20.929	18.7224	4.44746	8.27507	3.91528
ENSGALG00000007527	ADARB1	1.91954	5.08e-08	110.25	126.655	139.626	128.898	33.7288	34.2158	34.4607	27.8802	120.698	136.327	112.725	29.0144	32.0597	39.581
ENSGALG00000015664	ADD1	1.26902	1.6e-06	368.41	509.886	496.12	451.332	165.423	191.451	192.867	189.429	428.007	437.096	405.195	211.995	196.124	185.18
ENSGALG00000016511	ADGRG2	4.13032	2.01e-06	22.2181	11.5385	33.7634	16.848	0.947439	0.992518	1.08724	1.6676	5.88411	10.8579	2.44417	0.317675	2.0316	0.489409
ENSGALG00000013803	ADGRG6	2.15417	1.72e-07	211.518	275.136	328.797	263.79	49.551	66.1853	60.129	60.6589	258.06	239.923	232.05	61.8408	64.3176	85.769
ENSGALG00000008890	ADGRL4	4.18714	0.00228795	0.8404	0.402507	0.615478	0.432	0	0	0	0.104225	0.93948	0.944164	0.391068	0	0	0.183529
ENSGALG00000005554	ADIPOQ	4.71148	9.07e-06	136.618	52.3706	119.974	34.128	4.12136	3.44769	3.63989	1.51126	83.3665	11.33	37.6403	2.11784	2.37846	1.95764
ENSGALG00000000094	ADIPOR1	1.04608	1.83e-06	107.571	113.239	111.27	95.5799	54.3356	47.014	46.0422	54.9265	90.7835	89.0662	86.8659	50.6692	46.4791	46.861
ENSGALG00000035533	ADIPOR2	1.15433	2.37e-07	253.906	260.064	239.069	240.57	113.503	99.8264	106.928	115.846	249.506	256.76	238.063	98.797	104.999	121.129
ENSGALG00000040035	ADRB2	1.42399	0.000289045	59.8785	101.611	78.5175	83.5379	17.0539	36.4097	26.9446	37.4689	72.4883	76.5298	91.7054	43.2039	40.7312	44.6586
ENSGALG00000010702	ADSS	1.09934	3.41e-06	239.672	179.115	218.099	193.266	86.9749	99.2518	93.5025	98.9616	221.668	213.486	177.545	105.151	120.013	106.63
ENSGALG00000030147	AFF4	1.32476	1.32e-07	335.687	403.177	368.32	347.112	143.726	149.243	138.174	135.597	397.103	399.119	393.121	174.669	176.799	198.027
ENSGALG00000013853	AFG3L2	1.00406	5.17e-07	156.524	182.47	168.685	168.156	77.8321	87.7595	81.4011	82.025	160.602	144.929	163.173	91.7023	80.2731	95.0678
ENSGALG00000006819	AGBL1	4.42875	7.73e-06	6.67067	4.42757	7.56159	3.888	0.142116	0.522378	0.189085	0.156337	4.20294	4.51101	6.55039	0.264729	0.445962	0.79529
ENSGALG00000016329	AGPAT5	2.66378	2.17e-08	143.603	133.006	182.797	153.468	25.344	26.4323	21.3193	21.2619	142.455	94.6262	95.3228	19.8018	19.7214	19.087
ENSGALG00000019651	AGR3	3.03414	0.0077566	0.787875	0.402507	1.80247	1.836	0	0.104476	0.0945425	0.364787	0.197785	0.209814	0.391068	0	0.148654	0.122352
ENSGALG00000012595	AGTPBP1	2.77334	8.03e-07	23.7938	19.2309	18.7281	17.172	3.97924	2.50741	2.45811	2.29295	22.7948	11.5398	22.9752	2.80613	2.13071	2.01881
ENSGALG00000004623	AGTRAP	2.77381	6.2e-08	58.0401	46.4224	48.2711	50.868	6.20572	8.04462	8.65064	6.14927	53.6987	41.3859	39.009	8.89491	5.74795	3.79292
ENSGALG00000029834	AIF1L	5.28946	6.37e-07	1038.73	1320.76	1052.25	1129.41	35.6237	44.5588	22.4066	10.5788	1076.89	1165.99	1175.99	26.5788	29.6812	31.0163
ENSGALG00000004777	AIFM2	3.1128	1.28e-05	30.8847	23.077	51.8321	56.862	4.26347	3.13427	7.13796	3.69999	36.3925	44.5331	18.478	3.65327	7.87866	5.19998
ENSGALG00000013780	AIG1	1.16733	4.65e-06	40.8119	40.8321	37.1925	47.358	16.2012	19.1713	16.9704	19.9591	43.8094	40.6515	32.9475	14.4542	16.7483	21.4117
ENSGALG00000022739	AKAP11	1.05003	5.42e-06	129.999	176.432	156.288	142.452	67.7892	77.1552	75.2558	64.9843	150.02	168.324	146.944	77.301	77.5478	90.8466
ENSGALG00000009995	AKAP6	2.4629	0.000134116	9.34945	16.458	9.01236	4.806	2.03699	1.61937	2.07994	1.2507	12.0155	9.33674	4.49728	1.959	1.98205	2.50822
ENSGALG00000010244	AKR1A1	1.61367	2.25e-06	273.55	262.792	245.796	245.97	105.782	62.7376	82.1574	77.3349	238.579	243.752	209.026	59.67	57.7768	54.9362
ENSGALG00000053854	AKR1E2	1.63378	4.27e-06	96.9611	84.9736	79.001	115.128	33.2077	34.7904	23.6356	26.7337	65.6647	110.467	54.4562	23.0315	25.1721	24.7152
ENSGALG00000004005	AKR7L	1.18116	1.94e-06	144.759	126.074	105.335	121.662	55.5673	51.8199	53.3692	53.8322	100.969	110.153	101.678	55.752	56.6867	48.9409
ENSGALG00000011620	AKT1	2.02048	1.69e-08	184.415	202.953	222.759	181.872	46.235	48.4767	51.1002	44.6604	200.208	192.4	193.774	46.8571	58.6192	48.5127
ENSGALG00000026811	AL138752.2H	1.53869	0.00018476	119.337	146.647	114.435	87.6959	51.588	50.0438	29.97	25.6393	129.599	81.5129	100.113	48.2867	36.668	39.4586
ENSGALG00000004763	ALDH3A2	1.27203	1.18e-07	417.994	443.517	432.945	432	184.135	164.027	184.452	165.249	390.577	327.205	462.487	166.515	157.722	167.99
ENSGALG00000026781	ALOX5AP	3.64535	2.32e-05	26.9453	18.6942	11.0786	17.604	1.13693	2.7686	1.3236	0.573237	13.3505	11.2775	6.59927	1.80016	1.53609	1.83529
ENSGALG00000005430	ALS2CL	2.67711	1.24e-08	156.682	132.112	153.65	156.276	20.9858	19.9026	24.3447	26.2126	129.896	163.655	139.953	16.7309	31.4651	31.9951
ENSGALG00000039575	AMD1	1.42347	1.06e-06	227.801	225.672	220.649	182.304	71.8159	92.2519	78.7066	69.049	267.455	209.709	271.597	95.8321	83.2462	87.849
ENSGALG00000027868	AMER2	1.63507	0.000707344	4.46462	3.53311	3.42909	4.158	1.1843	0.94028	0.898154	1.87605	2.96678	9.28428	4.93723	2.48846	2.37846	3.05881
ENSGALG00000003107	AMFR	1.03313	1.31e-05	112.246	144.142	101.466	111.186	55.9936	61.954	52.6602	53.2589	118.622	114.873	108.863	71.1593	62.9797	66.1926
ENSGALG00000012938	AMN1	1.50956	4.55e-05	9.71712	7.55818	8.48481	6.912	2.79494	2.55965	3.02536	2.81407	5.93356	5.29781	7.0881	2.11784	2.37846	2.93646
ENSGALG00000007952	AMOT	1.42876	3.41e-07	517.161	658.993	604.004	494.532	209.431	206.705	205.252	203.291	595.235	553.647	558.983	262.347	264.356	340.078
ENSGALG00000002082	AMPD1	1.55021	0.0265259	2.101	3.35422	2.76965	4.59	0.189488	1.61937	0.75634	1.71971	3.36235	1.94078	2.93301	1.80016	1.78385	2.44705
ENSGALG00000003179	ANGPTL7	5.99155	1.94e-05	2.04847	3.22005	4.39627	4.914	0	0.156713	0.0472713	0	4.0546	1.15398	1.85757	0	0.0495513	0.244705
ENSGALG00000031917	ANKIB1	1.16926	1.03e-06	112.771	146.96	128.283	119.178	53.9566	57.6183	57.2455	51.2787	106.656	177.293	126.95	56.3874	66.4979	61.2374
ENSGALG00000043357	ANKRD13A	1.59797	3.07e-07	254.694	372.229	334.073	330.426	100.05	102.804	110.095	103.235	295.887	314.249	339.936	108.486	111.094	86.1361
ENSGALG00000011226	ANKRD28	1.08361	8.84e-06	55.6765	73.7481	56.0085	60.966	25.8651	30.0367	26.4246	31.2675	84.306	74.0644	74.1073	23.7198	27.2037	34.014
ENSGALG00000015034	ANKRD29	2.29854	1.32e-05	7.45855	6.84261	10.595	7.83	2.22648	1.30594	1.41814	1.51126	11.8671	15.3164	6.89257	0.582405	1.8334	1.16235
ENSGALG00000038328	ANKRD33B	5.0062	0.000250806	5.83027	2.63865	4.66005	0.648	0.0947439	0.156713	0.141814	0	4.25238	15.0017	2.24864	0.211784	0.644167	0.550586
ENSGALG00000007996	ANKRD44	2.65449	9.81e-08	220.29	310.824	307.212	255.528	35.7658	38.3948	40.8424	54.666	264.835	258.281	286.359	33.1441	39.4924	56.8939
ENSGALG00000011614	ANO4	3.65663	0.00410546	2.36362	0.268338	0.835292	0.648	0.0473719	0	0.141814	0.104225	0.0988927	0.262268	1.85757	0.317675	0.0495513	0
ENSGALG00000003748	ANO5	2.48246	3.72e-08	118.601	164.715	134.174	138.672	20.1331	27.2681	24.8647	24.9098	167.722	161.662	119.08	12.3893	22.0503	20.2493
ENSGALG00000034615	ANO8	1.78023	0.000182775	11.9232	9.39182	8.70462	10.044	3.93187	1.88056	3.54534	1.98027	17.2073	24.0762	6.74592	2.22373	5.54975	3.36469
ENSGALG00000008054	ANP32DH	1.16654	1.81e-06	377.34	467.891	372.189	371.412	172.386	159.691	166.111	193.285	434.485	360.985	380.216	184.993	168.128	134.526
ENSGALG00000043826	ANXA11	1.67394	1.9e-08	652.676	625.942	670.3	652.266	191.288	213.862	197.074	193.858	543.761	579.14	460.14	213.69	222.485	228.615
ENSGALG00000038783	ANXA4	2.1267	1.1e-08	337.631	340.968	311.96	301.374	74.2318	73.1329	75.634	65.8702	229.48	258.176	217.727	52.7871	84.4354	85.3408
ENSGALG00000035505	AOAH	4.67701	8.12e-05	4.72725	6.52955	2.81362	4.644	0.0473719	0	0.37817	0.260562	2.32398	2.78004	2.59082	0.688297	0.148654	0.367057
ENSGALG00000028807	AP1AR	1.56949	4.72e-08	188.827	219.679	203.064	182.79	68.1682	67.3867	60.1763	65.6096	225.179	258.596	196.414	64.2234	66.2006	67.4162
ENSGALG00000042213	AP1B1	1.15547	4.12e-07	130.682	132.693	131.141	112.86	53.0566	56.7302	59.3727	53.2589	126.681	128.092	129.835	55.1167	55.8443	57.3221
ENSGALG00000005171	AP1S3	1.20992	4.11e-06	94.8601	102.237	82.8258	85.5359	39.8872	45.3946	33.3735	35.697	92.2668	111.044	79.9245	42.7273	48.1143	38.2351
ENSGALG00000048394	AP2S1	1.42673	7.3e-07	105.103	84.4816	78.5175	95.5259	31.3129	35.5739	31.6717	33.6647	68.2359	63.259	57.9758	24.4081	31.7128	21.9622
ENSGALG00000002341	AP3S1	1.08205	0.000329013	95.3854	70.8411	53.7225	57.402	30.6023	36.7754	27.3701	33.5083	67.247	83.9782	73.7652	28.9614	33.8435	29.6093
ENSGALG00000012101	AP5M1	2.01134	5.8e-07	19.6969	21.154	16.7058	18.846	5.0688	4.07455	5.05802	4.27322	16.6634	21.506	15.3005	1.05892	3.22084	2.99763
ENSGALG00000046164	APBB1	1.09281	1.13e-06	93.1268	95.7071	87.2221	78.462	39.0818	38.9172	40.1806	44.2435	92.5141	96.4621	84.0796	38.2269	43.5556	38.9692
ENSGALG00000001250	APLP2	1.50266	6.45e-07	2267.61	2599.92	2129.03	2240.08	908.925	827.029	731.523	715.348	1759.3	2154.22	2340.35	795.406	992.265	822.575
ENSGALG00000003226	APOBEC2	3.16596	2.23e-05	6.82825	5.23258	12.7492	4.752	0.615835	0.992518	0.709069	0.885912	2.76899	0.944164	1.22209	0.847134	0.198205	0.122352
ENSGALG00000033376	APOH	7.40115	1.54e-08	447.25	356.889	325.632	458.244	3.17392	2.97755	2.12721	0.8338	550.684	433.109	525.693	3.2297	3.12173	5.81174
ENSGALG00000044519	APOPT1	2.38715	4.71e-08	83.7248	100.403	95.3552	77.22	15.3011	18.5967	18.2467	14.383	76.7901	68.2421	87.4525	18.3193	16.6492	14.9882
ENSGALG00000006436	AQP12A	1.38697	0.00904198	3.88685	2.81755	2.11021	2.322	1.75276	0.888042	0.614526	0.885912	1.2856	2.9374	2.73747	0.635351	0.644167	1.89646
ENSGALG00000015128	AQP4	1.98298	0.0218318	0.997975	0.715567	0.923218	1.026	0.331604	0.261189	0.283628	0	0.840588	0.576989	0.439951	0	0.198205	0
ENSGALG00000005393	ARF1	1.05021	1.27e-06	482.6	483.858	439.496	441.45	242.26	218.302	203.834	206.991	411.838	432.113	394.49	205.642	227.341	198.333
ENSGALG00000009519	ARG2	3.7525	1.35e-07	22.4807	28.4438	40.1819	36.936	1.70539	2.55965	2.789	2.18872	42.3261	18.6735	25.175	1.58838	1.9325	1.2847
ENSGALG00000007254	ARHGAP12	1.6239	1.31e-07	339.049	415.655	412.371	385.02	114.545	138.535	126.498	111.781	350.278	341.315	316.032	121.193	129.378	145.416
ENSGALG00000031843	ARHGAP18	3.02423	6.01e-08	112.088	110.466	115.886	113.076	15.8222	16.3504	9.17062	12.8718	90.0418	85.4993	158.334	6.67118	7.68045	13.4588
ENSGALG00000044230	ARHGAP27	1.00497	1.89e-06	95.9106	113.775	97.7292	106.488	49.03	47.4319	48.3585	56.6463	105.42	104.435	112.579	42.7803	53.8127	56.4044
ENSGALG00000015077	ARHGAP31	5.69328	1.36e-07	440.107	467.534	533.884	497.178	8.57432	13.6341	10.9197	3.3352	557.458	589.001	424.797	7.25359	10.8517	9.54348
ENSGALG00000017196	ARHGAP42	1.55126	8.33e-08	79.1026	96.8252	100.147	86.0759	30.3654	29.5144	30.6318	30.0689	117.484	121.692	99.5756	29.0144	39.6906	46.4327
ENSGALG00000001311	ARHGAP44	1.5574	4.91e-06	29.4665	28.8016	34.4228	24.03	8.81118	11.4923	8.08338	10.3704	9.83982	10.0711	32.7519	4.60629	5.74795	5.93409
ENSGALG00000019261	ARHGAP8	2.38092	1.28e-08	61.1916	63.3724	59.6574	61.83	12.6483	12.0147	11.0615	10.3704	61.0662	63.3115	42.8219	10.2186	15.7078	15.7835
ENSGALG00000008443	ARHGDIA	1.86524	5.94e-08	979.329	992.089	910.952	819.017	272.91	221.593	248.127	249.775	741.695	803.012	782.527	215.172	252.167	210.935
ENSGALG00000006663	ARHGEF12	1.01965	1.53e-06	849.854	973.708	1004.02	898.721	456.997	477.558	444.397	414.607	1024.38	1085.26	980.945	458.67	507.752	561.414
ENSGALG00000010352	ARHGEF26	1.19462	8.28e-07	143.078	184.348	163.497	172.422	72.6686	69.8942	75.6813	64.5152	162.53	156.784	198.907	86.2489	98.1116	88.4608
ENSGALG00000010577	ARHGEF38	1.00722	5.5e-06	123.644	160.958	132.899	122.202	61.1098	66.2898	62.9653	71.9152	115.062	137.9	116.538	78.7835	107.031	130.244
ENSGALG00000006439	ARHGEF6	1.73837	4.71e-08	179.53	206.039	198.228	187.488	50.8301	62.6331	51.5729	60.7631	167.079	147.972	221.54	58.717	69.8674	71.5761
ENSGALG00000007608	ARHGEF9	2.54961	0.000312931	17.2807	4.33813	18.7281	9.77399	2.13174	1.5149	2.64719	2.03239	38.8648	9.44164	29.9167	2.11784	1.58564	2.26352
ENSGALG00000005839	ARID3C	3.63094	1.02e-05	5.8828	11.8069	13.7164	12.366	0.615835	0.417902	1.08724	1.30281	5.29076	4.4061	1.95534	0.688297	0.445962	0.489409
ENSGALG00000003360	ARL10	1.30157	0.00114136	9.13935	8.72097	9.3201	4.806	3.78975	3.39546	3.07263	2.39717	5.78522	8.1303	5.23053	3.12381	3.41904	4.71057
ENSGALG00000022733	ARL11	1.42825	0.000111574	7.51107	7.82652	9.89162	11.178	2.88969	2.92532	3.92351	3.43942	6.62581	10.2284	3.37296	3.38854	1.98205	2.75293
ENSGALG00000027757	ARL4A	1.94338	3.81e-06	199.49	321.066	256.215	242.082	48.4615	83.476	56.7255	70.0392	271.708	245.902	195.192	87.5725	92.661	85.2184
ENSGALG00000052743	ARL4C	3.25571	2.51e-07	211.676	244.769	207.812	196.56	25.2019	23.0369	27.0864	12.4549	141.614	163.655	177.594	10.9069	18.6808	16.2117
ENSGALG00000051669	ARL5A	2.12168	2.3e-08	109.199	99.3297	119.755	105.57	27.3336	24.5518	21.4139	24.0238	95.9753	165.334	78.458	27.7437	26.064	20.0046
ENSGALG00000006780	ARL6IP1	1.19556	9.31e-07	90.2905	104.518	85.7713	92.0699	36.3816	44.6111	38.9042	39.0322	82.7732	85.0272	98.4513	46.5924	38.8978	33.2187
ENSGALG00000031527	ARL8BL	1.40148	0.0309529	2.36362	7.20039	4.96779	1.944	1.23167	1.5149	0.661798	2.70985	1.78007	0.367175	0.439951	0.105892	0.644167	0.305881
ENSGALG00000020716	ARMH1	1.30994	0.000595116	5.72522	6.4401	7.86933	6.966	3.74238	2.24622	2.31629	2.29295	9.09812	3.30458	4.83946	3.60032	1.58564	2.14117
ENSGALG00000007658	ARMH3	1.05809	3.96e-06	113.454	120.618	110.566	104.004	61.1572	48.3722	54.031	46.7449	134.642	131.134	114.29	72.43	70.9575	83.3831
ENSGALG00000026322	ARMT1	1.10854	9.57e-05	11.0828	12.3435	12.7932	12.474	4.40559	6.05958	6.05072	5.52392	12.8066	9.70391	9.67893	3.60032	6.68943	4.46586
ENSGALG00000004693	ARPC1A	1.2877	9.81e-08	244.609	242.935	235.025	246.402	93.7964	106.513	89.9572	97.4503	245.501	265.415	220.269	89.2138	98.6567	86.5031
ENSGALG00000032588	ARPC1B	3.21693	4.16e-09	312.104	298.57	273.492	259.848	26.9073	31.2904	30.1118	31.9449	256.874	340.686	293.741	21.7608	37.5103	26.7952
ENSGALG00000011452	ARPC2	1.40191	4.59e-08	623.682	636.05	607.521	604.962	234.159	217.152	221.986	240.603	506.33	535.708	578.829	206.277	246.419	203.9
ENSGALG00000003820	ARPC3	2.05587	4.17e-08	458.07	410.378	417.031	416.664	117.482	101.08	88.0663	93.2292	275.317	355.583	317.449	91.4905	107.378	74.3291
ENSGALG00000006691	ARPC4	2.18598	2.36e-08	449.877	405.771	351.482	404.352	91.9016	80.6551	80.7866	92.8644	282.141	310.368	277.805	60.5172	77.0523	57.4444
ENSGALG00000020927	ARPC5	1.69161	3.51e-08	534.599	485.96	465.434	454.032	150.548	139.423	143.09	153.888	422.568	487.241	445.328	132.418	148.109	125.962
ENSGALG00000007012	ARRDC4	1.03758	0.000237731	81.2562	64.4458	85.9472	60.912	46.3771	32.4919	30.1591	30.0689	59.0389	59.5873	60.4689	25.6788	34.0418	21.2281
ENSGALG00000005616	ARSI	1.81042	7.4e-05	18.0686	17.8445	31.3015	18.468	5.68463	5.32825	8.36701	4.37745	15.0811	11.9594	16.767	2.75319	6.34257	3.24234
ENSGALG00000033286	ARSJ	1.06651	4.36e-05	15.3898	18.6942	19.5195	15.174	8.05323	7.20881	7.98884	8.80701	18.6907	13.9527	10.9499	8.57724	5.05423	6.91291
ENSGALG00000026364	ASAH1	4.41664	5.36e-09	511.068	545.575	505.484	496.908	26.0072	28.5218	18.0103	21.6267	549.2	609.72	493.576	21.549	34.5868	36.6445
ENSGALG00000016419	ASAP2	1.99145	2.48e-07	64.7633	66.7266	75.4401	68.31	19.5172	18.5444	16.4504	12.976	50.0397	61.6854	63.6463	9.79499	10.3562	12.2352
ENSGALG00000004272	ASB1	1.02677	3.72e-05	33.721	34.5708	30.4222	30.456	16.9118	17.9176	12.6687	14.4352	25.6132	28.0102	23.7085	12.6541	16.7979	14.1317
ENSGALG00000010881	ASB2	2.78444	0.0129337	0.2101	1.38641	0.96718	0.378	0	0.104476	0.141814	0.156337	0.395571	1.04907	4.10621	0.264729	0.148654	0.305881
ENSGALG00000030492	ASCL2	3.35268	6.59e-09	142.553	183.99	149.561	161.676	14.4011	16.246	17.1122	13.1323	111.452	137.166	111.552	10.2186	9.06789	6.17879
ENSGALG00000011572	ASPG	1.9522	1.13e-07	39.1311	35.6442	36.0494	42.174	10.4218	9.87294	9.83242	8.44222	30.8051	41.1761	29.0857	7.30653	8.96879	12.1129
ENSGALG00000015949	ASRGL1	1.03932	0.000130922	24.6867	21.7801	30.3343	32.076	12.4114	11.8057	11.7233	15.7901	23.7837	25.7547	18.478	11.701	14.5185	13.8258
ENSGALG00000041644	ATP11A	2.71729	3.64e-05	46.327	64.2669	28.8396	58.806	7.57951	12.1192	4.20714	5.57603	61.5607	56.4925	88.3813	9.10669	10.8022	13.7035
ENSGALG00000006623	ATP11C	1.06369	6.91e-07	598.47	565.835	604.839	576.072	295.506	262.338	283.722	253.84	641.269	518.189	620.82	276.854	324.363	340.507
ENSGALG00000020827	ATP13A4	1.51483	6.54e-07	237.938	320.172	327.391	311.148	90.5751	112.938	96.1497	109.019	341.971	318.026	242.315	129.241	154.352	228.065
ENSGALG00000003601	ATP2B4	1.73115	2.59e-07	579.508	761.721	711.801	678.996	181.482	222.115	221.04	178.12	657.142	701.252	631.281	205.589	217.382	241.34
ENSGALG00000034340	ATP2C1	1.10116	1.6e-06	235.102	274.733	258.017	223.236	125.157	115.707	103.808	106.309	203.274	217.84	231.317	103.403	117.883	132.202
ENSGALG00000016241	ATP6AP2	1.12872	8.46e-07	175.644	180.457	184.512	165.888	83.8483	87.6028	70.2451	73.7913	147.894	155.21	150.17	60.8878	75.318	71.9432
ENSGALG00000003256	ATP6V0A1	1.07608	1.43e-06	111.878	139.044	124.898	128.25	59.357	62.9988	51.3839	59.7209	131.428	150.489	126.999	76.1891	80.2236	104.917
ENSGALG00000010091	ATP6V0B	2.94429	2.27e-08	294.665	254.295	275.251	278.046	44.5296	34.7904	29.0718	31.4238	209.999	266.307	199.933	27.0024	37.1635	28.0799
ENSGALG00000002237	ATP6V0D1	1.58022	6.51e-08	99.2722	100.403	101.246	89.3699	35.3868	31.3949	29.4027	31.2675	90.5362	88.7514	111.357	40.5566	33.2985	37.0728
ENSGALG00000033663	ATP6V1B2	1.47655	1.83e-07	155.106	171.736	154.969	160.542	60.8729	59.1332	46.7985	58.6786	146.856	152.43	177.349	53.2636	60.5517	60.0138
ENSGALG00000034099	ATP6V1C1	2.7616	3.04e-09	210.783	214.044	212.296	210.384	31.5023	32.0218	28.5991	29.9126	176.474	173.884	165.226	32.7206	38.9969	28.8752
ENSGALG00000009570	ATP6V1D	2.33411	2.35e-08	218.189	202.103	204.822	197.37	48.3667	37.35	37.9115	35.5928	193.038	219.571	180.478	37.221	44.1998	36.7057
ENSGALG00000007190	ATP6V1G1	1.59378	3.31e-07	154.213	130.367	117.249	131.436	48.9826	40.641	39.4242	43.6181	106.112	115.608	116.538	36.9562	43.5061	35.6045
ENSGALG00000013621	ATP6V1H	2.94912	1.03e-08	349.554	378.043	393.686	357.804	54.4304	50.5662	39.0933	42.8365	330.351	430.696	388.379	39.3917	57.5291	47.0445
ENSGALG00000007902	ATP7A	2.50015	1.06e-08	242.56	272.855	243.114	258.66	43.5348	51.0886	38.7624	42.2111	354.827	502.453	244.76	64.3293	65.3582	55.4868
ENSGALG00000010444	ATPAF1	2.03726	3.01e-08	74.2703	70.8859	67.307	65.718	14.6853	15.9325	17.8213	17.7704	49.4958	70.1304	59.0512	17.0486	18.9286	17.1293
ENSGALG00000016034	ATRN	4.49283	6.01e-09	785.144	919.727	1016.99	951.263	49.7405	41.4768	34.0826	33.7689	934.536	871.096	892.026	28.0613	37.7086	48.6962
ENSGALG00000009152	ATRNL1	2.59915	7.65e-06	5.8828	12.5671	9.49595	10.692	1.70539	1.30594	1.41814	1.77182	7.41695	14.2149	14.7628	1.74721	1.23878	2.38587
ENSGALG00000012709	ATXN1	1.36798	3.25e-08	132.783	142.443	138.79	132.462	48.8405	53.4393	51.2893	53.2068	140.329	131.396	137.949	57.1286	56.3398	68.7009
ENSGALG00000010766	ATXN3	1.65108	4.5e-07	75.1107	88.6409	76.8469	79.488	30.5549	24.0816	21.792	23.0337	63.7858	82.7193	87.1103	23.8257	27.1046	23.9199
ENSGALG00000030899	ATXN7L3	1.1897	7.69e-08	110.67	107.156	107.929	104.112	44.3875	46.7006	46.1367	46.8491	121.193	100.501	98.2558	45.057	44.4971	50.8374
ENSGALG00000042193	AvBD5	3.54321	0.0029489	0.997975	0.670844	0.96718	1.782	0.189488	0	0	0.156337	0.692249	1.36379	0.831019	0	0	0
ENSGALG00000000788	AVPR1B	3.92837	1.48e-07	9.29692	8.49736	11.0346	8.53199	0.710579	0.522378	0.661798	0.469012	2.96678	5.66499	6.69704	0.423567	1.7343	0.856467
ENSGALG00000029295	AZIN1	1.36774	3.72e-08	151.955	158.811	165.388	150.606	57.699	62.3719	56.3946	60.711	165.398	156.521	142.202	56.2815	61.3941	64.6632
ENSGALG00000002160	B2M	1.03476	1.55e-05	2671.84	2420.05	2209.08	2696.54	1134.51	1214.74	1031.98	1390.57	2483.24	2666.84	2340.44	1543.48	1587.82	1296.75
ENSGALG00000015075	B3GAT1L	2.4958	5.03e-05	2.57372	2.86227	2.85758	3.618	0.426347	0.417902	0.472713	0.729575	1.73062	0.73435	1.4665	0.476513	0.0991026	0.244705
ENSGALG00000017076	B3GLCT	1.58772	2.59e-05	25.8423	37.9698	28.9714	35.964	10.8482	12.1714	11.6287	7.0873	32.5851	25.8072	21.802	8.31251	9.01834	9.2376
ENSGALG00000008930	B3GNT2	1.85759	4.59e-08	228.904	251.164	239.509	240.3	66.0365	71.5658	53.2274	67.9025	190.418	235.412	312.414	80.213	103.661	121.312
ENSGALG00000032526	B3GNT5	2.70179	1.35e-07	49.1109	49.1505	48.3151	37.26	6.53733	8.67147	6.94887	5.4197	45.3423	43.8512	51.5721	5.34754	5.89661	4.03763
ENSGALG00000008056	B4GALT5	1.61631	6.83e-08	143.971	171.691	154.309	148.878	52.2512	53.0214	47.0822	44.6604	136.472	121.85	126.853	48.2337	66.9438	64.602
ENSGALG00000015151	B4GALT6	1.64246	0.00543336	3.51917	8.09485	2.72569	3.726	0.663207	1.67161	1.70177	1.61549	2.32398	2.62268	8.26131	0.211784	0.396411	0.978819
ENSGALG00000034932	BACE2	1.23448	1.65e-07	414.317	418.562	434.22	426.978	193.799	175.206	161.762	172.232	383.357	360.041	355.432	186.793	199.048	225.801
ENSGALG00000031062	BAG5	3.05373	1.77e-08	503.452	634.171	622.117	521.748	52.8197	76.5284	72.3723	66.4434	584.851	559.417	561.231	113.94	109.806	90.7855
ENSGALG00000033675	BAHD1	1.44894	2.27e-07	190.928	249.688	258.853	230.094	83.8483	86.0356	81.3066	80.9828	213.756	237.877	239.236	93.7142	98.2107	104.611
ENSGALG00000003548	BAIAP2L1	1.42965	8.3e-07	349.501	475.584	411.052	435.51	145.006	171.288	133.494	156.025	432.111	371.161	312.121	177.528	185.966	194.234
ENSGALG00000031493	BAK1	1.10769	7.06e-07	112.719	110.421	119.447	96.6599	52.9618	47.9021	49.6821	48.4646	101.513	103.858	79.1423	43.7333	52.128	41.7222
ENSGALG00000012952	BASP1	2.96473	5.87e-08	539.484	692.758	626.601	619.92	73.0475	60.2824	101.633	74.7293	449.319	547.038	609.87	38.9152	86.913	49.9809
ENSGALG00000052425	BATF3	1.95874	2.89e-06	59.1431	44.9466	50.733	70.848	15.0643	13.0594	11.0142	17.614	68.1865	108.369	43.3596	15.8308	20.7124	14.7435
ENSGALG00000010030	BAZ1AH1	1.14139	2.83e-06	135.83	195.573	176.994	164.43	71.2	72.715	73.8377	79.9405	188.539	181.961	200.276	91.3317	93.206	101.858
ENSGALG00000033647	BAZ1AH3	1.07062	5.32e-06	97.3288	136.271	135.01	128.358	60.9677	56.4168	58.6164	54.7702	122.775	126.151	137.656	69.0414	71.1557	76.8373
ENSGALG00000045856	BBOF1	1.04222	0.0182822	3.51917	2.54921	4.35231	3.996	2.55808	1.14923	1.93812	1.14647	1.73062	2.67513	2.00422	3.60032	2.42801	2.38587
ENSGALG00000015353	BBX	1.18928	1.84e-06	139.927	176.03	177.478	149.958	63.1942	78.5656	68.5433	65.0364	172.024	185.633	190.597	67.1354	74.8225	85.1572
ENSGALG00000045469	BCAN	2.36847	0.0236989	0.367675	0.178892	0.395665	0.216	0	0.0522378	0.0472713	0.104225	0.593356	0.419629	0.244417	0.264729	0.0495513	0.0611762
ENSGALG00000005295	BCAS3	1.4245	5.81e-07	69.333	75.1793	65.5045	64.746	23.307	27.4771	21.603	27.6717	87.3717	64.5179	67.8014	29.0144	27.055	28.7528
ENSGALG00000013177	BCAT1	1.94166	1.13e-07	178.532	228.937	266.634	212.382	59.3097	59.2899	53.0383	53.4153	155.855	171.733	198.076	39.127	57.5786	57.1386
ENSGALG00000043400	BCDIN3D	2.075	1.13e-06	18.1211	20.662	15.2551	16.146	3.5529	3.91783	4.86894	3.90844	15.0811	17.5195	11.5854	5.87699	4.80648	2.5694
ENSGALG00000028935	BCL10	1.79786	9.57e-08	48.8482	52.952	54.5138	57.294	12.9799	16.3504	15.8359	14.7999	48.2596	63.8885	48.7368	13.1835	19.5232	14.5599
ENSGALG00000006511	BCL2A1	2.31097	8.88e-05	17.7534	25.5368	36.577	23.274	2.17911	5.1193	6.47616	6.51406	38.5681	46.9984	49.3723	3.44148	8.72103	7.09644
ENSGALG00000030871	BCL2L10	2.90439	6.59e-09	668.696	668.832	601.586	642.438	87.496	94.4459	82.0156	72.749	587.274	704.976	555.072	67.9296	89.2419	77.3267
ENSGALG00000051135	BCL2L11	1.60248	3.38e-05	11.9232	16.3686	16.1343	12.96	3.83713	3.65665	4.96348	5.99293	12.411	14.6345	21.3621	5.66521	5.84706	5.44468
ENSGALG00000011544	BCL2L14	2.30296	0.000332934	10.505	5.81398	5.62723	7.776	2.17911	1.72385	1.37087	0.573237	9.34536	9.54655	5.08388	1.64132	1.98205	2.14117
ENSGALG00000003976	BCORL1	1.30563	2.53e-06	72.1693	85.4656	90.871	77.598	26.4809	30.2979	36.1625	35.8534	75.6034	85.4993	109.695	41.2449	35.8256	37.501
ENSGALG00000006695	BCR	1.92307	1.4e-07	178.48	258.901	247.466	198.99	55.5673	53.8572	57.5291	60.4505	264.587	257.547	196.267	64.8058	67.6375	68.8844
ENSGALG00000006947	BDH1A	1.6881	2.4e-08	846.02	815.702	794.758	764.208	260.025	242.383	233.425	240.499	713.56	738.441	612.559	220.096	240.274	223.477
ENSGALG00000006976	BDH1B	2.60933	5.06e-08	63.03	59.079	57.6352	57.24	11.7956	7.99238	9.78515	8.28588	51.4242	47.1033	59.1979	10.0597	12.9329	12.2352
ENSGALG00000012163	BDNF	3.12582	1.01e-05	6.7232	8.40791	14.2439	9.93599	1.27904	1.5149	0.945425	0.62535	4.54906	6.6616	8.01689	1.05892	0.594616	0.489409
ENSGALG00000002439	BDP1L/TF3BCBZ	1.00663	4.09e-05	120.125	173.838	160.948	124.038	74.8477	75.2747	69.4415	61.4927	138.895	123.581	143.424	93.5554	69.8178	87.4819
ENSGALG00000036909	BEND5	1.08932	2.1e-06	56.5169	70.707	64.4933	65.232	27.0494	29.2009	32.4281	29.183	58.7917	56.2302	58.1713	31.6087	36.222	30.4046
ENSGALG00000007217	BEST1	3.0501	0.0137809	0.682825	0.983905	1.27492	1.512	0	0	0.0472713	0.469012	1.58228	0.524536	1.36874	0.370621	0.148654	0.183529
ENSGALG00000004172	BET1L	1.68918	1.18e-07	82.8844	92.4871	99.136	79.164	30.1286	24.4473	25.6683	26.7858	78.9658	83.9782	83.884	28.0084	30.1272	22.207
ENSGALG00000033932	BF1	1.43839	1.4e-05	6283.62	5027.98	4723.62	5866.07	2368.45	1808.63	1529.27	2197.53	3820.22	5627.69	4031.22	2161.83	3078.97	2863.11
ENSGALG00000041380	BF2	1.50677	1.04e-06	7043.81	7207.06	8209.91	6213.18	2619.19	2365.07	2642.7	2219.21	5248.53	6288.29	4869.82	3378.21	3109	2309.46
ENSGALG00000013039	BID	2.08125	1.54e-08	117.866	123.659	101.906	111.402	25.0598	27.686	26.7083	25.5351	114.27	183.011	113.605	19.59	31.2669	24.4705
ENSGALG00000011541	BIN1	3.92378	5.36e-09	903.377	904.969	932.23	826.199	60.3518	63.9913	59.8454	45.1294	965.538	921.872	1001.87	51.5693	65.0609	80.3243
ENSGALG00000017186	BIRC2	1.65462	1.58e-06	737.136	1076.08	1039.02	1026.49	245.766	314.733	295.398	346.496	1030.76	1330.54	1161.57	462.959	556.858	441.631
ENSGALG00000006973	BLNK	1.12541	0.000514538	65.0785	67.2633	69.1534	63.504	23.4017	26.5368	22.6429	46.328	74.2189	87.9646	69.2679	20.543	25.2216	27.4069
ENSGALG00000049204	BLOC1S6	1.14655	9.55e-06	42.1776	49.4189	48.6228	38.34	21.5069	18.9623	21.2721	16.9366	40.3977	43.484	68.8279	18.9017	21.0098	15.7223
ENSGALG00000029301	BMP2	2.19263	1.48e-06	45.9068	52.6389	58.8661	55.566	7.24791	14.052	11.9124	12.2985	37.0353	68.5568	71.1743	7.78305	11.7932	9.72701
ENSGALG00000010885	BMP2K	2.47025	5.36e-09	961.838	1024.02	1051.46	1020.33	178.45	177.4	188.943	169.939	899.033	1010.57	1147.3	180.334	215.053	230.94
ENSGALG00000035052	BMP3	3.31556	2.74e-06	19.1716	19.4098	13.9362	18.954	1.84751	2.87308	1.03997	1.2507	24.9704	7.55331	29.2812	3.07086	1.18923	3.05881
ENSGALG00000012216	BMPR1B	1.57667	0.0428596	1.0505	0.76029	0.439627	0.809999	0.473719	0.261189	0.189085	0.0521125	0.296678	0.524536	0.14665	0.264729	0.0495513	0.122352
ENSGALG00000009440	BMT2	2.78088	9.86e-09	96.5935	104.875	105.335	101.412	12.7431	16.9773	15.1741	13.0802	103.738	103.229	98.4024	17.2074	16.897	18.1082
ENSGALG00000000424	BNAS2	1.17141	4.36e-05	33.9311	41.7712	45.3695	49.896	15.3011	19.119	22.5011	17.0929	39.3098	58.0661	44.4351	13.0247	14.3699	11.0117
ENSGALG00000015152	BOC	2.01887	2.94e-05	11.503	10.8677	14.9473	11.07	1.94225	2.61189	4.20714	2.86619	11.1749	8.8122	9.77669	2.01194	3.6668	2.87528
ENSGALG00000014581	BORCS8	1.06873	0.000102623	15.2322	15.34	14.6836	13.554	7.48477	7.57448	5.24711	7.0873	12.5099	11.6447	11.6832	7.20064	4.75693	4.40469
ENSGALG00000013069	BPGM	3.3234	2.5e-07	213.724	250.449	229.705	193.428	12.7431	22.8279	29.6391	21.314	222.311	232.317	204.089	30.0733	19.0773	13.887
ENSGALG00000041914	BRI3	1.03991	4.65e-06	56.832	58.9448	52.1398	62.262	25.6756	29.5144	24.2974	29.9126	64.7747	58.4857	57.9758	25.2552	23.8837	26.9175
ENSGALG00000050677	BRICD5	2.25879	0.0294588	0.997975	1.47586	2.63776	0.054	0.284232	0.156713	0.283628	0.312675	0.148339	1.94078	0.14665	0.370621	0.396411	0.367057
ENSGALG00000009413	BROX	1.13888	3.64e-07	103.317	105.993	108.456	101.196	44.5296	52.29	44.6713	44.2956	93.2558	107.058	95.225	45.5335	48.4612	45.7598
ENSGALG00000025842	BRT-1	1.62976	0.00013589	539.064	385.512	305.981	282.366	170.539	109.647	106.077	91.8222	387.808	251.043	326.395	118.334	95.8322	78.4279
ENSGALG00000007151	BRWD3	1.12054	1.18e-06	192.504	214.983	221.66	194.832	104.313	89.9535	93.3607	82.1293	244.66	211.335	197.636	106.104	102.125	141.439
ENSGALG00000001849	BSN	1.12007	5.9e-05	70.5936	51.4314	64.0098	65.124	30.7444	20.6862	31.4827	29.9126	67.5437	60.7937	65.1128	27.7437	38.9969	52.1833
ENSGALG00000009028	BTBD3	1.09527	2.12e-05	27.7857	42.1737	35.346	33.264	15.3959	15.7236	16.6868	15.4774	34.6124	39.7598	31.2854	13.5541	15.7078	15.294
ENSGALG00000004676	BTG1L	1.38263	1.27e-05	23.6362	25.8946	25.4105	26.352	10.8955	8.04462	11.2978	7.60842	17.8996	21.978	22.633	8.10072	12.3383	8.68702
ENSGALG00000004958	BTK	3.68269	7.35e-06	150.747	152.684	116.062	118.422	7.01105	6.42525	6.38162	21.3661	120.204	80.4113	128.172	6.61824	5.20289	9.17643
ENSGALG00000007820	BTRC	1.42938	4.21e-08	114.977	113.552	119.798	115.668	44.8139	41.8425	38.3843	43.2012	121.638	133.285	138.389	41.3507	44.3484	69.435
ENSGALG00000004705	BUD31	1.03171	1.23e-06	142.448	138.865	121.997	139.05	67.2208	64.2525	58.4745	69.3096	113.677	140.943	105.295	60.9407	71.0566	59.0962
ENSGALG00000017363	C11H16ORF87	1.32425	2.55e-06	46.1169	53.7123	44.3584	59.076	18.0487	19.6936	19.1449	22.4084	46.529	52.7683	48.6391	15.619	18.4826	14.7435
ENSGALG00000032467	C11orf52	2.8491	6.59e-09	162.88	138.686	149.21	163.566	19.2804	22.7234	18.7194	22.6168	137.807	126.728	134.625	20.596	27.6992	29.6704
ENSGALG00000012089	C14orf37	1.65579	0.0213087	1.20807	3.53311	11.2545	7.236	2.32122	1.67161	1.84358	1.30281	1.13727	0.73435	1.56427	0.105892	0.74327	0.917643
ENSGALG00000027805	C15orf39H	1.04209	0.000275614	49.2159	57.9609	72.7583	41.634	22.549	25.0219	31.9081	25.483	62.0057	75.0086	70.3433	15.2484	17.888	12.7858
ENSGALG00000039334	C15orf52H	3.36933	5.88e-08	100.008	167.935	168.245	174.204	12.8852	12.8505	15.6941	16.1549	176.326	181.07	126.755	12.2834	15.9555	10.7058
ENSGALG00000017219	C1H11ORF54	1.36487	4.29e-05	14.812	12.1199	10.8588	11.016	4.35822	5.06707	5.01075	4.06477	10.7299	10.1235	11.8787	2.01194	3.61725	2.14117
ENSGALG00000034303	C1orf115	1.90275	9.3e-07	99.5874	94.4549	84.4524	97.1999	22.3122	32.8053	19.7594	23.3464	68.6315	78.3656	69.3656	28.0613	26.5595	23.3693
ENSGALG00000001091	C1orf116	1.57943	7.81e-07	208.577	211.003	164.069	178.578	55.8515	72.6628	55.1183	65.7659	202.928	204.097	168.452	63.3762	84.8319	91.9478
ENSGALG00000044278	C1orf131H	1.92784	1.09e-06	130.63	118.739	151.979	166.806	42.6821	26.798	39.5188	36.6351	113.628	111.044	87.3059	32.9323	31.6633	24.1034
ENSGALG00000037519	C1orf35	1.12882	2.81e-06	35.5069	40.6979	36.533	38.988	17.8118	14.7833	17.8213	17.3013	30.3106	34.9865	32.3609	13.7659	15.8564	13.8258
ENSGALG00000053000	C20orf194	4.24972	2.38e-08	276.229	402.954	511.331	401.058	20.1804	21.4175	23.7774	16.0506	508.358	335.388	490.301	14.1895	17.7889	18.7811
ENSGALG00000012293	C22orf23	1.96234	0.00011128	4.8323	4.15923	3.64891	3.78	0.947439	0.731329	1.37087	1.04225	3.01623	2.72759	1.4665	0.794188	1.28833	0.428233
ENSGALG00000016148	C2CD2	1.80317	4.59e-08	250.702	250.583	263.381	237.924	71.8632	79.7149	67.8343	61.0237	258.159	261.166	211.763	61.8938	64.8131	77.1432
ENSGALG00000011193	C3H6orf120	2.00046	1.7e-08	63.7128	62.8357	72.5825	70.254	15.7749	17.0295	15.8831	17.0408	58.8906	58.6431	63.1086	23.3491	20.2665	15.4164
ENSGALG00000050049	C3orf70	2.07899	1.06e-07	171.337	165.341	156.463	146.664	44.0085	35.4695	38.4788	29.8083	162.332	159.406	149.583	40.7154	43.6547	44.7198
ENSGALG00000024486	C4orf48	4.01056	3.77e-07	11.8181	9.57071	14.112	11.394	0.615835	0.417902	0.992696	0.781687	7.07082	10.9103	6.74592	0.529459	1.04058	0.428233
ENSGALG00000033925	C4orf48H	5.13148	1.95e-08	28.5736	27.9966	46.029	28.296	0.852695	0.731329	1.03997	0.990137	11.7188	12.8511	13.443	0.635351	0.594616	0.367057
ENSGALG00000034354	C5H14orf1	1.08919	0.000172382	77.5794	57.2006	53.3708	60.696	36.2869	21.9921	27.0392	28.9745	46.0345	48.8343	43.4574	19.3253	25.4694	18.1693
ENSGALG00000012379	C5H14orf166	1.00129	8.68e-06	83.8299	67.7553	67.1751	73.386	38.1344	34.8426	31.4827	38.1984	62.2035	74.7463	61.8865	29.1732	36.2716	28.7528
ENSGALG00000036355	C7orf73	1.11215	0.00037557	37.5554	27.8177	19.2996	24.516	11.7009	12.955	12.8105	11.9338	25.0693	21.7682	20.7755	9.0008	11.9914	8.68702
ENSGALG00000010850	C8A	3.44471	0.00541516	0.577775	1.02863	2.15417	0.378	0.0473719	0.261189	0.0472713	0	0.197785	1.73097	1.36874	0	0	0.244705
ENSGALG00000010853	C8B	3.62765	0.0099083	3.09897	1.87836	1.31888	1.026	0	0.574616	0	0	2.12619	0.996618	2.34641	0.105892	0.0495513	0.122352
ENSGALG00000012589	C9orf64	1.03801	0.00197933	78.5774	59.8393	39.4785	42.768	32.8288	27.686	21.8866	22.721	74.9606	30.3706	56.5093	24.8846	21.6539	21.1058
ENSGALG00000001864	C9orf72	1.66632	0.000140491	38.5008	37.1648	25.5424	23.706	11.9851	12.4848	6.9016	7.0873	32.3873	22.3452	55.2872	12.3364	7.6309	7.76938
ENSGALG00000014998	CABLES1	1.4205	5.91e-06	42.2826	49.8214	45.1058	40.716	16.9592	19.6936	15.6468	12.5591	31.4973	43.6938	40.7688	16.2544	19.7214	19.3929
ENSGALG00000005345	CABLES2	1.28089	0.000309654	13.6565	16.7711	14.112	12.96	3.78975	7.20881	6.99615	5.10702	12.1638	14.7395	15.4472	7.41243	8.02731	6.54585
ENSGALG00000034132	CACFD1	3.40299	3.04e-09	213.462	225.135	222.232	222.318	20.9384	22.3578	19.9957	18.1873	210.196	223.557	207.168	18.3722	21.6539	24.9599
ENSGALG00000005332	CACNA1D	8.02856	3.2e-08	67.8623	118.292	113.951	93.0959	0.0473719	0.835805	0.330899	0.260562	114.814	124.997	82.4664	1.69427	1.58564	1.65176
ENSGALG00000031977	CACNG2	3.54178	5.3e-07	9.71712	7.82652	10.4192	9.44999	1.04218	0.783567	0.75634	0.521125	9.54314	15.7885	10.1189	0.953026	0.594616	0.428233
ENSGALG00000009314	CACUL1	1.95814	3.6e-08	122.698	129.07	140.241	127.602	37.4712	33.9546	28.5991	30.4858	119.265	127.567	105.735	34.203	33.0012	35.054
ENSGALG00000036925	CADM3	2.33478	0.000154721	9.97975	6.84261	17.8049	13.338	1.94225	2.7686	3.21445	1.30281	3.90626	4.03893	5.67048	2.70024	4.36052	3.24234
ENSGALG00000014962	CALHM6	4.743	3.1e-08	38.2382	34.1236	54.1621	43.902	1.37379	2.19399	1.08724	1.56337	44.8973	101.183	18.6246	1.80016	4.16231	2.07999
ENSGALG00000026445	CALM1	1.08422	7.81e-07	695.011	612.57	649.769	585.9	298.917	303.397	276.631	293.028	537.383	647.644	572.621	280.825	344.084	281.655
ENSGALG00000005088	CAMK2G	1.60619	8.9e-07	77.2117	103.578	107.841	78.786	31.2655	30.6636	29.4027	26.3689	77.7296	73.0678	88.088	22.1314	24.9243	22.207
ENSGALG00000001617	CAMKK1	1.12502	0.00022179	34.2463	38.8195	50.9089	38.718	13.88	15.8281	23.9193	19.1253	30.8545	50.3554	30.6011	8.25956	14.7167	16.0893
ENSGALG00000001692	CAMSAP1	1.3504	6.77e-07	146.86	210.735	186.314	175.986	67.5524	70.7822	66.0852	71.1335	149.278	171.261	185.757	74.0184	74.6243	84.0561
ENSGALG00000008420	CAND2	2.79385	2.48e-08	160.044	154.92	190.227	181.656	18.4277	25.3876	27.701	25.1703	136.373	142.254	154.13	28.6437	26.51	31.0163
ENSGALG00000036294	CAP1	1.06036	5.34e-07	447.513	444.099	441.694	406.944	217.342	187.325	202.746	207.616	358.14	435.365	457.109	206.277	227.688	207.081
ENSGALG00000012715	CAP2	3.64967	7.7e-08	13.9191	11.941	16.574	12.906	0.900067	1.25371	0.992696	1.14647	9.04868	7.76313	4.88835	0.582405	0	0.672938
ENSGALG00000010186	CAPN11	1.79709	3.61e-08	416.628	423.526	409.601	381.618	116.156	120.93	121.393	99.7954	354.876	420.153	339.642	94.6673	109.013	118.927
ENSGALG00000040478	CAPN5	1.08446	0.000631329	99.9551	116.235	128.635	132.84	32.8761	64.4092	52.1402	70.7166	127.324	217.892	46.6348	43.6804	72.0476	76.4091
ENSGALG00000001547	CAPZA1	1.01231	6.88e-06	113.664	94.1865	106.742	109.458	57.4148	43.8275	48.9257	55.1871	83.1193	96.2523	98.3047	42.092	47.6188	31.934
ENSGALG00000043437	CAPZA2	1.4767	5.94e-08	404.442	421.201	397.511	403.542	150.595	150.445	127.065	142.788	368.128	423.825	378.407	131.729	168.722	126.512
ENSGALG00000053043	CARHSP1	2.87535	1.03e-08	56.5169	48.5244	47.9194	46.98	6.34784	6.32077	6.85433	7.0873	52.0175	42.8546	47.3681	4.23567	6.24347	5.07762
ENSGALG00000013605	CARMIL1	1.41845	6.81e-08	281.534	289.939	313.015	275.778	107.961	104.789	113.073	97.8151	275.96	303.549	252.434	97.4205	97.0215	138.258
ENSGALG00000014030	CASC1	1.73913	0.00422284	1.41817	2.05726	1.31888	1.944	0.378975	0.47014	0.283628	0.8338	2.12619	1.41625	1.66204	0.635351	0.346859	0.367057
ENSGALG00000031813	CASC3	1.35629	3.19e-08	274.916	301.164	295.825	277.452	109.713	107.453	108.771	112.407	268.79	239.188	226.233	126.435	104.206	98.6772
ENSGALG00000008346	CASP18	1.0428	2.74e-05	27.5231	25.7604	25.4544	26.946	14.4958	13.5818	11.2033	10.7873	23.2398	25.9645	39.2534	12.5482	14.5185	14.3764
ENSGALG00000008933	CASP7	1.5409	4.7e-07	152.795	153.4	153.606	171.45	55.4725	62.7376	43.6314	50.028	137.016	199.848	125.533	57.8169	88.1518	46.6163
ENSGALG00000007744	CASS4	2.51055	0.00698171	0.73535	0.939182	2.98947	1.026	0.189488	0.365665	0.0472713	0.364787	1.58228	1.15398	4.49728	0.582405	0.198205	0.122352
ENSGALG00000036742	CASTOR2	2.04193	1.53e-07	32.4079	26.8338	29.3671	25.002	6.72682	6.2163	6.80706	7.19152	34.7113	26.2792	19.1134	5.13575	6.39212	5.50586
ENSGALG00000033295	CAV2	5.01173	5.36e-09	71.6441	94.3207	83.3534	85.6439	2.03699	2.45518	3.30899	2.29295	106.507	95.99	87.0615	1.42954	2.22981	0.672938
ENSGALG00000036867	CBX6	2.14061	1.93e-08	174.751	157.872	178.84	151.74	35.4816	32.3352	40.1806	38.8759	172.765	151.958	181.016	24.8316	23.5369	22.1458
ENSGALG00000008309	CCDC146H1	1.82767	0.0247067	1.73332	1.29697	0.307739	1.188	0.284232	0.208951	0.567255	0.156337	1.23616	0.629443	0.635485	0.476513	0.198205	0.122352
ENSGALG00000013834	CCDC28A	1.13771	4.41e-06	34.5089	40.6979	35.39	37.692	15.6801	18.1265	14.3705	17.6661	44.8973	43.7463	41.8443	20.3312	19.5728	15.3552
ENSGALG00000020813	CCDC50	2.87646	1.62e-08	394.568	396.201	416.063	392.31	58.4096	53.1781	59.8927	40.9083	281.152	359.202	221.931	49.5574	56.4885	52.3668
ENSGALG00000015193	CCDC80	4.54841	4.74e-08	145.179	114.312	141.472	95.7959	6.77419	4.80588	3.1199	6.04505	78.4219	201.474	88.8213	5.08281	14.7167	2.69175
ENSGALG00000013247	CCDC83	1.61681	0.00348694	2.25857	2.19142	2.46191	2.592	0.473719	0.679091	0.519984	1.35492	2.52176	3.25212	0.537718	0.476513	0.545064	0.672938
ENSGALG00000040156	CCDC88C	1.25429	6.24e-06	298.71	331.934	461.609	366.606	140.505	152.064	163.464	140.235	429.837	402.162	446.502	155.079	149.496	159.976
ENSGALG00000012129	CCDC93	1.37512	2.2e-07	65.7613	78.8018	68.0104	64.692	25.1545	25.4398	26.2828	27.5154	64.4286	56.9121	65.9438	28.6437	25.3703	25.0211
ENSGALG00000002329	CCL1	6.10491	6.88e-05	10.3999	2.37032	3.7808	6.264	0	0.261189	0	0.0521125	2.12619	11.6971	9.87446	0	0.198205	0
ENSGALG00000028256	CCL19	1.62302	0.00454334	76.5289	19.2309	32.1807	41.04	21.1279	8.93266	12.8578	10.6831	74.664	155.892	21.0688	6.83002	21.7035	5.32233
ENSGALG00000014585	CCL26	2.72153	0.00989621	0.8404	0.313061	0.131888	0.54	0.0473719	0.0522378	0.0945425	0.0521125	0.494463	1.78342	2.59082	0	0.0495513	0
ENSGALG00000017052	CCNA1	4.30878	0.00273421	0.6303	1.83364	0.48359	1.512	0	0	0.189085	0	0.346124	0.367175	0.195534	0	0	0
ENSGALG00000010347	CCNG2	1.88549	4.6e-08	641.278	697.275	747.938	789.642	188.303	178.288	176.227	217.361	601.317	612.605	659.34	173.133	255.487	273.458
ENSGALG00000011457	CCNI	2.46421	1.69e-08	1814.32	1989.32	1629.79	1737.93	346.384	336.882	296.627	289.328	1676.48	1429.2	1814.7	323.552	356.274	283.49
ENSGALG00000007076	CCNY	1.62503	1.97e-07	51.4745	59.7051	70.9998	58.536	18.7593	19.4847	18.6721	19.2295	59.1873	65.1998	59.1979	24.461	24.3792	14.3764
ENSGALG00000039140	CD14	2.91766	7.73e-07	16.7555	16.6817	15.0353	13.284	2.41597	2.24622	2.03266	1.2507	7.66418	8.07785	10.5588	2.11784	1.68474	2.07999
ENSGALG00000006856	CD151	2.96388	1.7e-08	532.761	365.878	428.065	438.318	59.5939	58.5586	51.1475	51.7998	552.118	681.739	363.302	63.5351	76.4577	75.9808
ENSGALG00000015396	CD200	4.15101	1.62e-08	184.468	204.786	246.016	172.314	9.75862	11.3878	14.465	8.65067	214.597	242.336	170.652	7.41243	10.7526	8.38114
ENSGALG00000019231	CD200R1	6.99522	1.23e-06	22.4282	52.9967	16.574	34.884	0.0947439	0.626853	0.141814	0.104225	34.4641	19.8799	3.71514	0.370621	0.0495513	0.428233
ENSGALG00000015032	CD274	2.28122	7.45e-06	40.6543	26.9232	51.3485	52.272	8.52695	9.61175	5.95618	10.3183	55.3799	80.6211	45.5105	7.94188	13.1806	10.0941
ENSGALG00000016720	CD2AP	2.0577	2.3e-08	1631.95	1838.96	1735.17	1564.81	435.727	405.992	367.676	378.389	1614.92	1628	1616.82	431.615	501.063	494.915
ENSGALG00000007713	CD300LG	1.2545	0.00722634	4.35957	3.66728	4.79194	2.646	2.41597	1.67161	1.22905	0.990137	3.46124	3.56684	14.1762	0.90008	3.17128	0.917643
ENSGALG00000007416	CD3E	1.79747	1.27e-06	54.2058	37.12	53.8544	59.4	13.9747	15.4101	14.5123	13.5492	47.3201	51.929	49.9589	12.0717	18.8295	19.5764
ENSGALG00000007015	CD40	1.42826	1.99e-06	34.4039	37.2542	40.2259	34.398	10.9903	14.4699	12.3851	15.269	43.6611	52.2962	76.9426	15.9367	18.3835	13.887
ENSGALG00000039080	CD44	1.32846	0.000134305	508.127	366.281	432.593	378.648	234.112	149.034	153.679	118.504	420.986	244.591	589.339	193.358	183.142	243.114
ENSGALG00000015355	CD47	1.7891	7.35e-08	1395.96	1739.36	1594.35	1546.67	414.41	498.296	431.728	428.208	1733.84	1913.72	1712.34	475.56	565.281	619.225
ENSGALG00000040371	CD59	1.07299	0.000300558	59.2482	87.6123	61.9875	98.6039	29.9391	42.626	37.5806	32.4661	84.4543	56.1253	41.551	39.0211	35.231	37.1339
ENSGALG00000044326	CD5LH1	2.18158	0.0242464	0.94545	4.8748	1.62662	1.566	0.0473719	0.679091	0.236356	0.990137	3.60958	1.41625	1.51539	0.423567	0.0495513	0.550586
ENSGALG00000055094	CD63	1.65346	2.51e-07	610.866	518.965	442.221	476.82	160.828	153.161	162.188	160.611	448.725	502.61	423.771	162.173	236.31	206.408
ENSGALG00000015474	CD80	3.68144	7.43e-08	40.3392	43.3365	53.7225	38.394	2.22648	3.13427	3.54534	4.48167	47.3696	36.6126	133.403	2.43551	2.67577	2.32469
ENSGALG00000006546	CD81	1.88001	4.21e-08	1615.46	1699.34	1440.53	1441.96	381.77	428.193	432.627	402.204	1461.39	1860.84	1492.17	414.249	523.51	456.741
ENSGALG00000046032	CD83	4.09111	2.8e-06	68.9653	89.7142	129.778	111.726	3.22129	2.7686	7.98884	8.91123	134.988	152.85	413.896	7.41243	9.4643	6.4235
ENSGALG00000017274	CD9	2.55459	6.22e-06	25.9473	14.4008	19.7832	15.768	3.17392	3.49993	3.87624	2.03239	21.6575	14.7919	11.732	1.05892	1.38744	2.69175
ENSGALG00000009075	CD99L2	1.73474	6.26e-07	154.581	125.537	112.589	108.81	37.5186	39.9097	37.6752	32.1534	121.193	132.655	122.16	40.9801	48.1143	43.5574
ENSGALG00000012627	CDC14B	1.10132	8.81e-05	29.8342	33.5869	24.9269	23.652	15.3011	13.0594	11.156	11.4647	33.8707	24.6007	31.6276	17.3133	10.604	12.3576
ENSGALG00000004796	CDC42	1.02763	3.93e-07	427.659	427.238	404.897	406.08	208.484	203.832	187.336	198.549	355.025	399.277	364.768	180.704	209.751	163.218
ENSGALG00000010551	CDC42EP3	1.7292	1.29e-06	29.2564	26.4313	37.9398	29.592	8.90592	8.72371	8.08338	10.5788	44.65	41.5432	30.5522	10.4833	9.41475	13.887
ENSGALG00000027258	CDC42SE2	1.26475	3.65e-05	53.1553	59.9735	49.59	40.014	26.0072	20.2683	17.3013	18.8126	47.9135	47.8901	58.4158	20.6489	18.0367	14.3764
ENSGALG00000035978	CDCA7L	1.03648	3.86e-05	90.5006	116.727	124.546	113.292	51.1617	43.3574	51.6675	65.6617	68.0381	68.6093	70.49	35.3679	35.1319	26.9175
ENSGALG00000039985	CDH11	5.81961	3.94e-08	238.516	254.608	221.968	159.354	4.35822	4.96259	4.1126	1.61549	120.204	74.2218	169.332	3.60032	6.04526	5.1388
ENSGALG00000002314	CDHR1	2.91407	1.04e-06	90.9733	121.87	152.243	82.0799	11.5588	14.3654	19.8067	12.038	61.9562	94.5213	62.1798	21.9725	29.7308	9.35996
ENSGALG00000011456	CDK17	1.43485	4.05e-07	118.549	160.466	157.519	132.246	49.2194	53.7527	49.2094	53.1547	142.01	148.129	154.814	52.7871	66.0519	78.4279
ENSGALG00000026896	CDKN1AL	1.6446	0.00040088	18.7514	25.3579	19.0798	34.29	5.4004	11.0222	5.05802	9.01546	28.6789	9.44164	19.6023	3.33559	4.55872	2.07999
ENSGALG00000022980	CDKN1B	1.37131	9.16e-08	200.173	207.649	209.307	179.118	74.6582	71.5135	72.5614	81.9208	168.513	181.594	203.404	104.462	84.3859	98.1266
ENSGALG00000026137	CDKN2B	1.69855	0.000294273	24.3716	27.0127	15.8705	14.148	9.23753	5.58944	5.1053	4.53378	21.7564	19.0406	13.834	12.9717	9.06789	12.9082
ENSGALG00000030406	CDS2	1.79626	2.02e-08	84.9329	87.8359	90.0797	81.8099	24.0176	26.4846	23.352	23.0337	81.3392	78.7853	76.1605	26.0494	28.2938	25.694
ENSGALG00000052063	CEBPZOS	1.6482	1.57e-05	17.3858	12.5224	13.3207	14.472	3.93187	5.38049	3.68716	5.0028	11.9166	16.4704	14.7139	3.38854	6.14436	3.67057
ENSGALG00000013034	CECR2	3.12605	7.81e-08	62.5573	94.5443	99.6635	83.6459	8.85855	11.9102	7.70521	9.58869	86.3827	81.4604	107.25	10.4303	7.03629	10.3388
ENSGALG00000043607	CENPX	1.7887	2.01e-06	57.4623	51.0736	42.9516	46.008	13.6905	10.6565	16.7813	14.6957	39.7054	41.0711	42.8219	8.04778	8.07686	6.85173
ENSGALG00000011639	CEP170B	1.35039	1.39e-06	334.532	470.441	455.674	395.928	167.318	164.601	158.737	142.945	419.898	412.81	349.419	167.097	191.466	209.957
ENSGALG00000041565	CEP170BH	1.59893	1.16e-06	30.3594	37.4778	35.2581	34.938	10.2797	11.1266	13.3305	9.69292	33.4752	34.5145	30.6988	10.1656	16.1042	18.047
ENSGALG00000006405	CEP19	1.92227	0.000228849	4.72725	3.53311	3.47306	5.832	1.1843	0.731329	1.18178	1.40704	2.32398	3.30458	2.39529	1.2707	1.38744	1.40705
ENSGALG00000008787	CEP68	1.36111	1.5e-05	69.2805	76.2973	89.64	74.304	20.4173	32.4397	30.2536	34.6027	59.3356	84.1355	70.3433	32.3499	31.5642	38.2351
ENSGALG00000042624	CEP85	1.78469	4.71e-08	101.426	103.713	100.675	87.8039	27.6178	25.9622	31.1045	26.8379	82.0315	59.4299	65.2106	23.1374	20.6133	23.7364
ENSGALG00000039141	CERS2	1.27488	6.68e-08	159.623	164.088	169.828	152.28	68.8314	65.3495	63.438	62.9519	157.882	168.953	142.642	74.2301	73.881	64.3573
ENSGALG00000039734	CERS5	1.80134	2.46e-08	136.985	133.99	142.351	133.866	39.9345	41.6335	38.0534	33.6125	117.929	121.063	140.393	40.1859	35.7265	41.661
ENSGALG00000007510	CETN2	1.0127	0.000130934	37.0826	32.3794	25.1467	31.32	17.6697	12.6415	15.0795	15.5816	21.8553	21.2437	23.073	11.8069	12.6851	12.0517
ENSGALG00000015810	CFAP206	2.33185	0.000135745	3.51917	4.65119	5.89101	6.426	0.473719	1.30594	1.08724	1.09436	4.30183	4.30119	1.02655	0.741243	0.693718	0.672938
ENSGALG00000011459	CFAP54H	1.41886	0.0426595	1.15555	0.402507	1.93436	1.404	0.615835	0.208951	0.519984	0.4169	1.33505	1.78342	0.635485	1.16481	0.545064	0
ENSGALG00000008417	CFAP58	3.84117	6.23e-07	15.1272	20.0806	17.9368	19.548	1.94225	0.626853	1.13451	1.19859	14.3889	15.1066	15.3494	1.42954	0.396411	1.46823
ENSGALG00000019761	CHAD	1.54088	0.000580828	5.83027	3.8909	5.89101	5.022	2.22648	1.82832	1.08724	1.77182	1.63173	1.52115	7.91912	1.58838	4.80648	0.550586
ENSGALG00000006056	CHCHD6	1.30367	1.12e-06	51.9997	48.0772	48.7986	44.226	18.0961	16.925	20.0903	21.314	38.2715	40.127	31.3343	16.7838	18.9286	17.5576
ENSGALG00000041080	CHD7	1.22949	3.54e-06	316.831	398.124	414.832	348.192	172.339	158.385	155.57	128.353	434.188	403.788	351.814	162.756	168.425	216.686
ENSGALG00000002180	CHFR	1.08919	2.49e-06	47.5351	55.5012	48.7547	50.976	20.4173	24.6562	23.1156	24.9098	41.3866	47.1033	45.2172	22.7667	27.3523	25.4493
ENSGALG00000032887	CHIR-B3	4.01513	5.26e-07	24.2665	37.0753	38.4674	19.764	1.32641	2.19399	2.36356	1.30281	12.2132	35.5111	3.27519	0.953026	3.27039	1.2847
ENSGALG00000006161	CHMP1A	1.17742	2.75e-06	62.1371	54.1595	46.3367	54.864	23.2122	24.395	22.9738	23.3985	56.2699	58.0661	48.6879	27.0554	24.5279	25.1434
ENSGALG00000040746	CHMP1B	1.84099	9.86e-09	190.193	211.361	208.823	208.062	59.3097	55.0064	52.9911	55.7082	180.331	192.4	136.483	57.2875	63.5248	49.9198
ENSGALG00000049517	CHMP2A	1.1848	8.45e-07	389.788	450.763	379.706	394.038	189.772	178.81	153.537	171.398	327.78	336.542	327.03	211.784	199.593	173.312
ENSGALG00000015496	CHMP2B	1.54141	2.96e-07	199.49	187.479	157.123	176.688	65.1838	62.9988	51.8566	62.0138	171.529	199.114	179.842	61.9467	75.6649	61.9715
ENSGALG00000015805	CHMP3	1.15172	9.19e-07	161.252	155.099	135.977	146.286	68.7841	69.633	57.6237	67.2772	122.083	123.371	118.689	71.1063	72.3449	67.9667
ENSGALG00000043573	CHMP4C	1.95647	1.91e-08	175.223	193.516	153.826	172.638	43.5348	45.3424	41.3151	44.8167	197.34	178.29	112.139	54.799	60.4031	60.8703
ENSGALG00000000409	CHMP7	1.03368	6.15e-07	129.369	152.461	132.46	140.562	61.5361	68.536	66.0379	68.58	124.951	130.557	123.333	94.5614	69.5205	58.1786
ENSGALG00000009293	CHN1	2.57718	1.09e-08	92.3915	109.348	115.798	89.9639	16.6749	17.5519	16.4031	15.9985	90.8824	77.0543	100.847	17.578	16.3024	17.1293
ENSGALG00000012769	CHPT1	2.73654	2.05e-08	234.156	226.164	216.385	180.684	33.6814	33.0143	33.279	25.5872	184.484	157.99	158.48	27.5848	30.7714	24.2258
ENSGALG00000008440	CHST1	5.3932	6.37e-07	19.6969	44.231	62.7348	35.478	0.805323	1.5149	0.803611	0.62535	13.6966	25.7547	32.6053	0.476513	1.33789	1.95764
ENSGALG00000049181	CHST14	1.20327	1.83e-06	50.8967	55.6353	61.8995	55.674	23.0701	22.1488	27.4646	22.252	44.7984	57.3318	53.0875	22.1843	20.8611	20.0658
ENSGALG00000034507	CHST2	2.208	0.000133349	14.0767	8.63153	16.3541	12.15	2.03699	1.41042	3.40353	3.96055	14.0428	4.82573	30.1611	6.67118	2.97308	1.95764
ENSGALG00000024056	CHST3	2.88888	0.000104933	11.1878	7.37929	16.4421	20.844	1.32641	1.04476	1.65449	3.3352	14.0922	14.8444	15.6916	1.16481	1.23878	2.44705
ENSGALG00000000901	CHST4	1.41357	0.000325253	12.4484	11.941	8.35292	6.696	3.8845	3.76112	3.73443	3.07464	11.8177	19.0406	7.91912	4.12978	5.99571	5.87291
ENSGALG00000019489	CHST9	2.81815	5.5e-09	86.0359	100.179	91.0908	96.8219	13.1694	13.9997	11.3451	13.2887	72.9828	90.3251	78.1158	8.36545	10.5049	11.1952
ENSGALG00000008302	CIB1	1.03874	9.47e-06	224.229	196.378	165.871	171.126	98.0599	88.4386	83.1974	90.832	162.53	181.857	152.516	95.0908	114.909	101.247
ENSGALG00000026674	CIB2	1.58889	0.00123404	11.0828	14.9375	14.2	15.498	2.93706	6.47749	2.26902	6.46195	15.1306	19.5127	16.376	6.24762	3.31994	3.54822
ENSGALG00000011511	CKB	1.67776	1.53e-05	270.136	226.388	192.952	184.626	86.0748	66.0808	45.664	69.4138	159.563	203.835	198.907	36.9562	67.588	68.2114
ENSGALG00000011690	CLBA1	3.34116	0.000198847	3.04645	2.01253	3.60494	1.782	0.521091	0.208951	0.141814	0.104225	0.840588	4.24874	1.4665	0.0529459	0.148654	0.122352
ENSGALG00000014695	CLCN1	3.35726	8.36e-07	8.71915	5.81398	6.33063	8.046	0.568463	0.679091	0.709069	0.781687	4.20294	4.24874	4.4484	1.37659	0.693718	0.611762
ENSGALG00000007234	CLCN5	2.20765	1.03e-08	195.603	180.457	195.766	196.722	42.161	43.5663	35.2171	41.5858	136.719	221.354	176.665	48.2867	53.0199	60.6868
ENSGALG00000030826	CLCN7	1.29231	1.99e-06	55.7815	45.6621	47.9634	46.656	17.8118	18.5444	19.2867	22.6168	53.1054	61.3182	43.8485	24.7787	31.2669	22.8187
ENSGALG00000054178	CLDN12	1.21156	2.1e-06	36.4523	46.2883	41.0172	38.502	15.7275	18.4399	17.3013	16.9366	42.5733	36.8749	37.5425	14.4013	18.6313	15.7835
ENSGALG00000042123	CLDN23	1.46375	0.000116963	42.9129	61.4046	29.6309	43.254	19.7541	15.3579	13.1414	14.4873	29.915	35.5111	39.0579	15.9367	18.4826	15.0493
ENSGALG00000022557	CLDN3	1.60309	1.36e-07	1531.1	1724.87	1473.19	1611.74	456.144	545.258	481.978	555.936	1323.43	1655.22	1317.12	522.47	590.751	506.416
ENSGALG00000009826	CLGN	1.80505	8.13e-05	11.4504	16.95	16.0024	13.662	2.55808	5.79839	3.35626	4.53378	5.3402	7.23859	13.1008	1.42954	3.865	4.64939
ENSGALG00000003702	CLINT1	1.23112	5.89e-07	589.488	762.482	706.745	694.656	296.264	296.554	265.523	286.41	573.973	558.421	575.407	329.535	347.404	338.61
ENSGALG00000004467	CLIP1	1.61015	1.06e-07	398.507	494.144	513.309	432.162	141.168	153.318	153.632	139.297	535.405	512.629	484.093	162.915	191.07	203.656
ENSGALG00000030450	CLIP2	1.9548	7.22e-06	157.785	263.597	169.872	139.482	43.9138	58.0884	40.4642	41.5858	206.933	158.934	195.729	57.2875	48.7089	79.2843
ENSGALG00000039606	CLN8	1.04677	5.18e-06	45.3816	44.7677	44.3584	38.232	19.9436	21.8354	18.1522	21.783	33.3763	41.1761	46.0971	22.0255	21.7035	21.534
ENSGALG00000014674	CLSTN3	2.69104	1.95e-08	137.09	134.437	122.876	110.862	19.7541	21.4175	19.5703	15.6337	103.936	99.6093	122.209	13.0776	14.4194	14.7435
ENSGALG00000015326	CLTA	1.88424	0.00103656	619.847	503.357	247.378	209.952	163.623	97.5802	84.1901	73.6349	556.865	199.114	494.603	113.887	69.8178	60.8703
ENSGALG00000014853	CLVS2	3.24333	0.0104093	0.157575	2.19142	1.05511	0.594	0.23686	0	0.0945425	0.0521125	0.593356	3.93402	1.07544	0	0	0
ENSGALG00000039583	cmi9	1.60034	6.36e-07	73.8501	87.0309	88.7168	82.6739	24.586	33.4322	24.1083	24.8576	90.5857	89.9579	95.1272	36.0562	39.2942	41.9669
ENSGALG00000005251	CMTM4	1.49578	1.32e-06	112.036	134.169	138.219	98.6579	47.3246	42.626	40.3224	36.8435	106.705	123.371	100.798	56.1756	48.1639	50.4092
ENSGALG00000011490	CMTM6	1.70258	1.08e-05	42.7553	42.129	46.073	40.878	16.5328	15.0967	8.65064	11.2563	40.4965	50.6177	41.9909	9.58321	14.2708	9.17643
ENSGALG00000011488	CMTM7	3.80726	5.12e-08	63.7653	45.3938	62.3392	49.626	3.74238	2.7686	5.1053	3.7521	59.929	51.0373	57.1448	4.60629	2.27936	5.3835
ENSGALG00000016391	CNKSR2	2.50019	0.000878956	2.7313	2.32559	5.62723	4.698	0.284232	0.365665	0.992696	0.990137	1.58228	0.629443	8.16354	0.264729	0.396411	0.672938
ENSGALG00000016945	CNMD	8.89516	3.2e-06	8.14137	19.9017	30.5101	50.328	0.142116	0.0522378	0	0	42.87	12.4315	5.52383	0.105892	0.0495513	0.367057
ENSGALG00000008160	CNNM2	1.05226	1.04e-06	153.846	191.727	194.139	167.184	83.3746	81.6477	85.3246	82.2856	162.085	192.19	202.769	91.5435	83.5931	102.225
ENSGALG00000011343	CNPPD1	1.16976	4.4e-07	104.525	115.34	96.2344	102.924	44.2454	44.1932	43.6314	49.9237	123.764	122.689	91.8032	52.6282	53.7136	53.7739
ENSGALG00000034345	COA3	1.53985	9.96e-06	66.3391	52.0128	41.6327	51.138	18.854	16.1415	14.8432	21.2098	44.6006	46.4739	33.8762	14.4013	16.5997	11.2564
ENSGALG00000006156	COG7	1.38242	1.08e-07	77.4218	71.7803	76.2314	73.116	29.5601	27.686	28.6937	25.8478	96.6181	131.658	74.254	33.4618	27.2037	31.0775
ENSGALG00000038311	COL18A1	1.07992	4.07e-05	454.236	418.115	336.359	481.626	189.867	215.481	215.982	159.725	442.001	410.239	178.962	115.051	96.7242	90.5408
ENSGALG00000038022	COL22A1	3.12564	0.00656679	2.04847	0.939182	1.27492	2.214	0.0473719	0	0.0945425	0.573237	1.43394	2.51777	1.07544	0.158838	0.148654	0.79529
ENSGALG00000014952	COL4A3BP	1.23191	0.00101482	139.191	84.5264	89.2883	66.69	52.2039	42.9395	34.3662	28.5055	89.4484	54.1321	67.1659	48.8161	34.785	33.8916
ENSGALG00000027526	COL9A2	1.39797	0.0322266	0.52525	1.07335	2.19814	1.35	0.284232	0.417902	0.567255	0.62535	0.791141	0.576989	1.75981	0.847134	0.0495513	0.79529
ENSGALG00000038320	COLGALT2	2.43326	4.03e-07	93.6521	72.2276	72.3627	76.464	12.6009	17.9698	15.6468	10.6831	95.9259	160.875	60.5177	12.8659	17.1448	11.1952
ENSGALG00000011202	COLQ	4.64124	5.36e-06	39.4988	102.013	162.047	82.8899	2.03699	4.85811	5.48347	2.65774	216.674	169.425	134.381	9.90088	11.1986	13.3976
ENSGALG00000028001	COMMD2	1.00155	4.04e-06	55.2563	53.2203	48.0513	49.95	23.307	27.2681	26.141	24.0238	43.7106	44.1135	42.9197	23.508	28.1451	21.8399
ENSGALG00000008144	COPG2	1.17668	4.8e-07	83.5673	85.3761	97.2895	99.7919	38.6081	40.2753	41.646	37.4689	80.4492	83.5585	93.5141	36.3738	39.7402	35.421
ENSGALG00000038325	CORO7	1.61528	2.05e-06	72.6946	92.5318	90.0797	75.438	25.2492	26.0144	20.8939	33.352	73.1806	51.2996	74.6451	22.7667	18.4826	24.5928
ENSGALG00000017644	COTL1	3.33996	5.5e-09	1058.59	896.427	892.532	805.518	96.5914	88.6998	84.001	83.2236	819.078	1028.88	844.071	64.9646	123.085	65.3362
ENSGALG00000033441	COX14	1.2629	0.00028722	25.9473	20.0806	16.0024	24.732	6.20572	8.41028	10.2579	10.4746	19.3335	17.7293	22.1931	5.55932	6.49122	8.31996
ENSGALG00000045362	COX8AH	2.89717	8.76e-08	196.759	130.323	121.645	144.396	17.1486	21.313	20.7521	18.6563	155.36	109.313	123.235	9.84794	13.8744	16.5787
ENSGALG00000033512	CPEB4	1.42533	1.27e-07	52.8927	59.8393	62.2952	54.054	20.3226	20.8951	20.9884	21.0534	66.4064	55.6008	56.2649	28.4849	29.483	38.2963
ENSGALG00000007090	CPN1	2.69299	0.0042892	2.99392	1.87836	6.81423	2.916	0.900067	0.94028	0.283628	0.0521125	2.42287	2.1506	1.22209	0.688297	0.644167	0.122352
ENSGALG00000000507	CPNE7	1.25757	0.0492767	1.31312	1.38641	2.41795	2.16	0.189488	0.626853	0.850883	1.30281	0.890034	0.996618	3.81291	1.2707	0.198205	0.978819
ENSGALG00000015240	CPOX	1.20362	8.43e-07	114.82	148.704	137.164	121.446	60.0202	54.7974	52.1402	54.3012	105.568	118.178	100.7	54.0578	55.993	62.3385
ENSGALG00000002944	CPS1	1.22661	0.0121614	7.51107	3.57784	5.45138	5.562	2.55808	0.94028	2.789	2.9183	5.09297	9.28428	6.69704	3.28265	3.17128	6.05644
ENSGALG00000010681	CPT2	1.18912	1.41e-05	26.5776	27.281	23.8718	26.568	12.0798	13.0072	9.21789	10.3704	22.1025	21.6109	23.1219	11.2245	7.82911	8.80937
ENSGALG00000023950	CR1L	1.7024	1.21e-07	121.49	129.607	151.759	111.186	41.4504	38.7082	35.5007	38.5111	100.722	92.1609	72.8364	45.7453	43.0105	51.3268
ENSGALG00000002523	CREB3	1.14299	5.98e-05	348.924	280.681	255.028	252.342	147.042	144.908	103.288	108.029	313.292	232.317	316.912	175.357	112.581	124.799
ENSGALG00000008393	CREB3L1	1.26494	2.28e-06	308.637	282.068	287.165	239.598	132.878	103.588	113.924	103.704	314.083	267.88	274.53	124.476	132.946	190.013
ENSGALG00000037030	CREBL2	1.0075	0.000117157	40.3392	56.0379	46.029	51.732	18.1908	22.41	27.4173	26.2647	57.6544	47.0509	48.5413	42.9921	33.4471	31.3222
ENSGALG00000010014	CRIPT	1.32203	1.38e-05	58.0401	38.5065	47.5237	41.472	16.5802	18.1265	20.7994	16.9887	37.9253	29.8461	31.3343	15.3543	20.4151	17.1293
ENSGALG00000022137	CRP	2.93295	0.000811057	2.62625	1.38641	1.31888	1.782	0.142116	0.0522378	0.37817	0.312675	0.148339	0.209814	0.391068	0.370621	0.198205	0.122352
ENSGALG00000007945	CRYAB	2.70219	0.0173524	0.52525	0.402507	1.09907	0.756	0	0	0.189085	0.20845	0.445017	0.472082	0.537718	0.0529459	0.148654	0.0611762
ENSGALG00000005725	CSF1R	6.11089	1.03e-08	244.136	287.524	271.69	297.54	3.69501	6.00735	3.54534	2.29295	172.123	242.126	186.735	2.22373	3.07218	8.50349
ENSGALG00000025881	CSF2RB	4.47171	1.63e-06	16.808	10.9571	10.9907	17.064	0.900067	0.888042	0.283628	0.364787	13.5977	42.0153	25.6638	0.582405	0.891924	0.244705
ENSGALG00000002543	CSGALNACT2	2.35204	1.31e-08	93.442	120.081	102.389	109.89	19.233	21.2085	21.5084	19.438	122.973	112.041	110.868	20.596	22.8927	20.3717
ENSGALG00000002678	CSPG4	5.14986	3.02e-05	12.1333	46.5119	91.9261	110.16	1.98962	1.61937	2.26902	1.19859	205.993	15.264	26.4948	2.11784	1.33789	2.69175
ENSGALG00000008660	CST7	6.24146	7.62e-06	13.0787	6.39538	6.68234	10.476	0	0.0522378	0.0472713	0.364787	10.8287	6.60915	8.35907	0.317675	0.0991026	0.183529
ENSGALG00000014412	CSTA	4.69023	2.36e-06	27.7857	24.9554	13.0569	12.528	0.568463	1.35818	0.519984	0.521125	11.6693	25.9645	10.3633	0.635351	0.495513	0.611762
ENSGALG00000014410	CSTB	2.52252	2.55e-08	233.106	238.731	218.055	217.404	38.6555	47.6931	33.0899	34.8111	155.558	160.56	187.615	30.9733	34.1409	31.261
ENSGALG00000010189	CTAGE9H	1.58212	1.64e-07	118.969	159.169	151.452	161.028	49.6932	48.9468	45.3804	48.4646	93.9975	102.914	105.784	58.6111	49.4522	56.3433
ENSGALG00000008780	CTBS	1.06267	1.93e-05	125.535	124.285	111.006	136.62	64.6153	66.5509	45.5222	55.9688	106.359	121.535	106.468	44.5275	69.6196	57.3833
ENSGALG00000002447	CTNNA1	1.68561	3.25e-08	1304.93	1437.26	1390.54	1274.89	430.137	408.708	415.467	386.727	1340.84	1392.59	1225.8	371.098	437.241	453.254
ENSGALG00000037203	CTNNB1	1.3817	1.77e-07	1320.95	1533.51	1432.48	1374.84	530.992	540.034	561.772	487.877	1376.88	1205.33	1200.97	482.443	569.394	577.503
ENSGALG00000007330	CTNND1	1.39685	4.63e-07	961.575	1238.83	1194.47	1026.16	396.929	422.081	433.856	385.163	1173.21	1158.33	1075.63	408.372	461.967	512.289
ENSGALG00000004628	CTNS	2.03985	2.32e-07	114.084	96.6016	106.302	130.518	28.8495	31.1337	22.8793	23.3985	92.1185	119.647	98.1091	28.7496	33.8931	34.9316
ENSGALG00000030016	CTSB	1.22036	1.09e-06	471.412	442.981	390.785	416.124	200.525	185.601	160.108	175.671	457.477	536.443	524.862	210.989	233.981	185.303
ENSGALG00000000786	CTSE	6.78517	8.43e-07	6.82825	10.5546	8.92444	15.768	0	0.156713	0.141814	0.0521125	3.51069	6.6616	4.83946	0	0.148654	0.305881
ENSGALG00000000775	CTSS	1.47473	6.44e-07	865.034	904.745	735.453	765.99	272.768	318.598	247.985	311.216	864.965	1136.35	815.865	364.109	508	390.243
ENSGALG00000007462	CTSZ	1.39482	4.9e-05	336.212	224.509	217.176	276.318	117.672	97.8936	70.3869	106.362	218.207	188.413	264.166	73.9654	104.454	78.0608
ENSGALG00000007700	CTTN	1.25554	2.39e-07	651.73	757.16	758.225	665.982	304.933	289.554	287.74	275.831	562.848	659.918	557.32	298.35	340.368	288.201
ENSGALG00000009134	CTTNBP2	1.0781	0.000660943	11.9757	11.0913	8.6167	10.26	4.35822	5.06707	6.09799	3.85632	8.25754	10.0711	10.3144	1.32365	3.36949	2.75293
ENSGALG00000026182	CTTNBP2NL	1.51291	8.11e-07	161.672	191.325	219.55	191.7	52.9145	69.5285	66.1325	72.8532	183.05	179.181	188.788	76.4009	86.1202	85.2796
ENSGALG00000008704	CUBN	1.57695	0.00147543	1.73332	2.23615	2.5938	1.782	0.757951	0.574616	0.803611	0.573237	2.07675	1.4687	1.85757	1.32365	1.63519	1.71293
ENSGALG00000015701	CXADR	2.89505	1.7e-08	198.597	267.756	264.963	264.924	37.187	34.0068	31.4354	27.9323	229.233	302.395	224.033	35.1561	38.3032	40.3763
ENSGALG00000045607	CXCL13	1.77306	0.0378743	1.36565	1.5653	2.5938	12.258	0.994811	1.20147	1.18178	1.6676	3.75792	2.04569	2.49306	1.48249	0.792821	0.856467
ENSGALG00000016286	CXorf21	4.7871	3.51e-08	12.0807	15.7425	10.5511	15.66	0.473719	0.47014	0.425441	0.521125	12.1144	4.14383	16.2293	0.476513	0.74327	0.917643
ENSGALG00000014122	CYB5R3	1.51045	6.84e-08	264.043	239.76	258.589	227.502	87.496	80.5507	90.6663	80.5659	206.29	227.176	221.882	92.6024	95.9809	77.1432
ENSGALG00000052460	CYB5R4	1.32827	2.77e-07	51.527	50.6711	59.6135	52.164	20.7489	21.9399	20.3739	20.1154	49.8913	46.7886	52.3053	20.3842	19.6719	20.8611
ENSGALG00000029367	CYBA	1.50084	2.25e-06	140.662	167.13	119.798	129.438	55.8041	49.5737	39.1406	47.7871	105.617	108.422	119.471	44.1039	53.3668	47.8398
ENSGALG00000016261	CYBB	1.20083	0.000117937	86.6662	109.526	79.045	93.3659	29.3706	36.7754	36.068	54.666	84.5038	144.615	80.6088	51.1987	38.7987	65.3973
ENSGALG00000016736	CYFIP1	2.69752	1.54e-08	1105.28	1381.49	1334.66	1295.14	201.52	210.832	195.561	161.444	1212.97	1402.45	1177.9	186.634	206.827	221.397
ENSGALG00000025822	CYP1B1	2.49608	7.2e-05	21.0625	11.4938	17.717	15.714	1.80013	1.56713	4.53804	3.49154	10.0871	12.5364	26.9837	0.90008	6.73898	1.65176
ENSGALG00000033695	CYP26A1	2.02013	0.00140286	2.9414	2.41504	2.33003	4.806	1.04218	0.679091	0.330899	0.938024	1.58228	2.36041	1.4665	0.158838	0.792821	0.856467
ENSGALG00000043213	CYP26C1	4.10581	2.67e-06	5.19997	7.91596	13.9802	7.398	0.426347	0.417902	0.661798	0.4169	2.91733	1.62606	3.61738	0.158838	0.198205	0.550586
ENSGALG00000045255	CYP2AB5	1.53055	0.00346298	4.30705	1.69947	4.04457	2.538	0.852695	1.30594	0.945425	1.14647	3.11512	2.41286	1.95534	1.16481	1.9325	1.40705
ENSGALG00000052676	CYP2J22	2.5861	9.53e-09	162.722	168.024	200.514	204.876	28.5653	31.2382	27.9846	31.8928	220.036	215.217	119.129	31.9264	39.8888	37.501
ENSGALG00000051992	CYP2J23	1.78195	4.5e-07	37.5028	38.6406	45.6773	37.206	11.8904	13.0072	9.40698	10.8394	30.7062	44.061	54.6028	11.3834	15.014	11.7458
ENSGALG00000020688	CYP4A22	2.46718	1.3e-06	35.9796	46.4224	33.2798	45.414	5.54252	8.35805	5.38892	9.22391	34.3158	33.3605	26.7393	4.76513	5.45064	8.19761
ENSGALG00000004128	CYSLTR1	2.58118	0.00045947	15.4949	17.1289	54.2061	16.092	3.8845	5.22378	5.34165	2.24084	1.92841	10.9103	21.411	3.86505	3.36949	3.05881
ENSGALG00000012454	CYTH4	2.04815	0.000892811	22.113	7.06623	14.6396	14.202	3.45815	2.03727	2.41083	5.8366	12.0155	16.7327	41.5998	3.44148	5.35154	4.46586
ENSGALG00000039535	D2HGDH	1.52368	4.91e-06	55.8341	38.3276	51.3924	37.044	14.9222	16.5594	15.4577	15.1126	42.4249	28.5347	27.1303	16.2014	14.3203	19.2093
ENSGALG00000010055	DAAM2	1.12467	7.01e-05	50.6866	62.6121	61.6797	56.97	23.0701	33.9023	19.8067	27.1506	59.1378	54.8664	53.8207	35.9503	44.0016	68.3338
ENSGALG00000010857	DAB1	5.25235	1.86e-05	21.01	31.6638	12.5733	12.312	0.994811	0.365665	0.567255	0	17.2073	9.54655	14.4206	0.264729	1.18923	0.489409
ENSGALG00000036976	DALRD3	1.29987	8.83e-08	138.141	130.546	120.458	124.686	49.3616	51.2975	50.533	52.7378	154.124	182.329	116.489	53.1577	66.2997	66.8656
ENSGALG00000013002	DAP	1.28772	9.52e-06	154.056	123.346	128.063	93.3119	48.8405	51.4542	46.8458	52.6336	121.341	153.374	106.126	56.4933	58.3714	60.748
ENSGALG00000012608	DAPK1	1.07864	6.41e-05	105.575	98.1669	96.8499	85.9679	52.6776	52.5512	33.6571	39.9182	143.839	91.479	217.238	58.2934	39.8393	56.2821
ENSGALG00000003336	DAPK2	1.25985	1.73e-06	86.0359	113.194	113.38	92.1779	39.8872	46.0737	39.7551	39.2407	118.622	149.965	121.671	43.8921	44.5962	80.8749
ENSGALG00000043681	DAPP1	1.7248	9.09e-07	169.288	132.022	158.046	162.648	42.919	35.8874	51.3839	53.6758	122.577	127.777	102.313	34.4148	31.2669	36.3998
ENSGALG00000002992	DAW1	2.06353	0.000133166	3.1515	2.63865	2.90154	2.484	0.473719	0.731329	0.614526	0.781687	0.692249	0.472082	1.1732	1.37659	0.644167	0.244705
ENSGALG00000000528	DBNDD1	1.4919	0.000144995	16.7555	20.7067	14.156	11.502	6.06361	6.52972	3.87624	5.47181	15.7239	19.198	14.5673	7.0418	4.75693	4.83292
ENSGALG00000034493	DCLK3	5.4928	4.09e-08	30.3069	56.7534	46.2048	53.298	0.757951	1.20147	1.37087	0.677462	25.9593	30.4755	135.505	1.37659	1.04058	3.42587
ENSGALG00000010298	DCTN6	1.13655	9.33e-05	49.2159	37.8803	41.4569	44.064	24.4913	14.2087	18.7194	19.2295	37.1342	34.9865	38.3735	20.0135	20.1178	21.2281
ENSGALG00000007993	DCX	3.28491	0.000416042	3.20402	8.72097	19.6513	8.90999	0.947439	0.365665	0.945425	1.77182	3.70847	1.20643	3.37296	0.847134	2.52712	0.428233
ENSGALG00000042181	DDHD2	3.17827	1.54e-08	105.89	137.434	135.713	107.676	14.8748	12.7983	10.6833	14.1225	109.87	66.9308	80.7555	16.0426	13.032	13.8258
ENSGALG00000008616	DDR1	1.09826	1.68e-05	278.277	242.711	326.379	261.576	135.91	112.102	147.581	109.697	269.037	274.49	280.982	132.841	129.973	129.632
ENSGALG00000016003	DDRGK1	1.36148	1.13e-06	127.058	125.582	161.167	152.442	57.9359	45.3424	55.2601	56.4899	94.4919	121.797	95.225	56.0168	65.705	48.0233
ENSGALG00000053509	DDX11	1.49012	6.22e-06	28.8362	36.0467	34.5987	30.996	12.4114	8.35805	12.9523	11.569	20.4708	25.44	35.3428	5.61227	7.82911	7.46349
ENSGALG00000012684	DEK	1.03008	2.84e-05	134.832	199.643	167.938	158.598	65.468	79.5059	86.4591	84.5264	139.34	124.21	134.038	58.0816	69.57	46.7998
ENSGALG00000002246	DENND1B	1.77057	9.19e-08	107.624	146.065	134.13	123.174	38.6555	38.447	33.5626	35.4886	147.647	183.745	160.729	50.6163	60.1057	70.3526
ENSGALG00000031380	DENND3	2.14516	8.34e-08	49.1634	56.7534	54.0302	52.218	10.6113	10.1864	11.7233	14.3309	67.7909	71.3893	59.98	10.9598	12.8338	14.4376
ENSGALG00000011681	DEPDC7	1.33206	0.000378721	16.913	34.1236	38.995	38.34	11.0377	12.0147	13.0941	13.5492	39.2109	47.6278	30.6988	8.52429	14.1221	21.167
ENSGALG00000005994	DERL3	1.10769	9.8e-05	20.3272	16.2344	13.9802	14.904	7.10579	8.30581	7.2325	7.03518	15.9712	14.7395	25.3705	10.6951	7.4327	7.89173
ENSGALG00000027369	DGCR6	2.22531	4.77e-08	80.4158	96.691	79.089	83.3759	18.3329	16.1415	20.563	15.7901	79.4108	83.0865	70.5877	17.578	17.1448	16.7623
ENSGALG00000038110	DGKA	1.41563	8.91e-06	82.5693	89.5801	84.3205	59.616	26.9073	35.156	28.7882	24.8576	86.0861	73.4875	72.8853	30.7086	33.794	38.6022
ENSGALG00000001730	DGKD	2.02191	1.7e-08	147.543	161.092	174.444	176.58	38.7029	43.8797	36.0207	39.9703	128.412	194.603	171.581	29.5968	30.1768	43.068
ENSGALG00000016681	DHRSX	1.93341	3.97e-06	69.3855	109.079	92.9372	87.6959	16.9118	27.5293	19.6176	27.8281	81.537	102.022	101.873	24.3551	28.0956	28.7528
ENSGALG00000034965	DIP2B	1.37468	7.19e-07	276.387	344.009	328.665	268.11	124.399	119.311	112.08	102.193	345.284	353.59	363.693	100.703	125.811	162.423
ENSGALG00000006652	DIP2C	1.45679	1.64e-06	92.9692	99.9558	120.15	95.2019	41.2136	39.8574	34.1298	29.8604	105.963	90.9545	86.2304	38.2269	50.0964	68.8232
ENSGALG00000005323	DIRAS2	1.8321	0.0498295	0.4202	0.223615	0.395665	0.486	0	0.104476	0.141814	0.156337	0.0494463	0.209814	0.244417	0	0	0.244705
ENSGALG00000039349	DISC1	4.06787	6.9e-08	109.515	96.2885	133.823	120.69	4.02661	8.35805	8.50883	5.88871	113.38	132.603	99.1846	4.81808	7.6309	7.52467
ENSGALG00000005551	DKK3	2.68682	8.87e-07	324.604	578.312	374.343	354.996	56.1357	79.5059	47.9803	63.942	455.153	497.837	353.33	88.6314	113.671	94.7619
ENSGALG00000041900	DLG3	1.60608	6.85e-08	282.164	313.15	331.611	325.89	88.0644	101.028	101.397	111.364	308.693	345.721	356.654	104.303	130.568	109.444
ENSGALG00000008514	DLL4	4.07472	2.69e-08	212.306	300.091	280.878	233.604	14.7327	18.1788	16.4977	9.95348	269.334	373.784	249.648	10.8539	21.8521	12.4799
ENSGALG00000031423	DMRTA2	1.64417	0.00214524	15.6524	20.7962	30.2903	8.47799	8.81118	4.54469	5.57801	4.48167	9.04868	33.2031	9.67893	11.4893	25.6676	22.1458
ENSGALG00000002227	DMXL1	1.01624	0.000543495	378.758	389.895	368.979	295.38	227.622	199.078	128.814	136.17	486.305	307.273	431.348	217.661	168.673	212.587
ENSGALG00000007841	DNAH7	1.83296	0.0211121	0.577775	1.1628	1.8904	0.378	0.426347	0.261189	0.236356	0.156337	0.296678	0.73435	0.488835	0.476513	0.148654	0.428233
ENSGALG00000004495	DNAI2	1.91978	0.0102551	1.36565	1.74419	2.63776	1.944	0.189488	0.208951	1.08724	0.469012	3.4118	1.4687	1.75981	1.05892	0.0495513	0.183529
ENSGALG00000014026	DNAJB14	2.43916	2.72e-08	336.528	428.491	419.712	457.542	63.431	81.9611	77.0521	73.0617	400.169	377.036	309.921	74.5478	76.0117	71.3314
ENSGALG00000007914	DNAJC1	1.10386	6.58e-07	144.706	127.237	137.12	133.65	68.0735	57.3049	62.3035	58.8871	130.637	134.281	94.1985	63.2174	77.1018	81.9149
ENSGALG00000012130	DNAJC24	1.67909	1.86e-06	60.8239	68.0683	64.2735	70.47	26.4335	17.5519	16.5449	19.8027	46.0345	56.9121	53.9185	17.2074	18.8295	13.2752
ENSGALG00000035378	DNAJC5	1.80995	1.13e-06	40.6543	45.528	42.7318	35.208	13.6431	11.649	11.4396	8.91123	36.4419	32.3114	45.0217	10.1656	9.16699	9.84937
ENSGALG00000028790	DNASE2B	4.00091	1.28e-08	266.985	293.919	250.544	223.992	17.3855	19.7981	12.3378	13.6535	247.776	335.808	264.264	15.1955	27.7487	18.7199
ENSGALG00000004852	DNM1	6.54873	3.04e-09	117.656	118.963	121.821	111.456	1.27904	1.46266	0.709069	1.45915	95.6292	66.144	61.0066	2.43551	2.0316	1.10117
ENSGALG00000006983	DNTT	5.54622	1.73e-08	48.5856	44.4546	41.1931	56.43	1.46853	1.09699	0.803611	0.573237	38.7659	87.1778	58.9535	0.635351	0.644167	0.305881
ENSGALG00000042259	DOCK1	1.06199	2.15e-06	147.28	171.244	196.601	191.916	84.3694	83.0581	84.3792	78.5335	193.978	161.137	188.348	79.8954	97.2692	124.065
ENSGALG00000005030	DOCK10	5.8712	1.35e-08	130.052	183.006	186.138	155.628	1.75276	3.02979	2.03266	4.169	154.569	123.109	331.968	1.85311	2.97308	2.8141
ENSGALG00000006017	DOCK11	4.13195	4.16e-09	160.832	198.972	232.035	205.74	10.6113	10.8132	11.7705	11.1521	189.676	200.425	268.761	8.84196	11.9914	13.887
ENSGALG00000002080	DOCK2	4.07615	1.19e-08	924.44	1363.78	1131.25	1236.11	52.0144	76.1627	74.3577	66.8082	860.613	859.976	979.82	30.4968	64.8131	58.0562
ENSGALG00000002335	DOCK3	3.49147	0.000548042	3.83432	24.9107	5.71516	4.59	0.757951	0.679091	0.992696	0.938024	5.93356	1.57361	34.9517	0.953026	1.04058	1.95764
ENSGALG00000009480	DOCK4	5.0242	7.63e-08	251.962	428.267	387.4	302.4	10.6113	14.6266	9.97424	5.78448	373.073	300.192	274.97	11.5952	10.3562	14.8046
ENSGALG00000016883	DOCK9	1.34936	1.22e-06	257.74	338.284	366.869	307.26	108.671	131.378	124.938	121.318	347.756	362.926	314.174	113.781	133.243	163.035
ENSGALG00000035718	DOK1	1.48975	2.18e-05	30.8847	37.4778	29.9826	35.478	10.9429	10.1864	9.21789	16.2591	31.349	33.885	88.4791	13.5541	15.3609	19.3317
ENSGALG00000007786	DOK5	4.84738	2.1e-07	38.9735	47.2274	68.5379	45.846	1.56327	1.9328	2.50538	0.729575	31.4479	33.308	52.2075	1.48249	1.13968	1.40705
ENSGALG00000013753	DOK6	1.84821	0.0493486	1.20807	1.43113	1.23096	0.809999	0.0473719	0.0522378	0.283628	0.885912	0.593356	1.04907	0.831019	0.529459	0.0991026	0.367057
ENSGALG00000012156	DPP10	5.46803	1.45e-05	10.8727	39.222	39.3906	10.53	0.331604	0.626853	0.945425	0.260562	6.77415	3.51439	31.7254	0.476513	0.0991026	0.305881
ENSGALG00000004200	DPP9	1.2262	4.45e-07	136.302	163.865	161.475	150.876	68.1682	65.036	65.4707	56.7505	133.357	149.126	126.51	60.3054	62.732	66.0091
ENSGALG00000004559	DPY19L3	1.16996	2.29e-05	15.2322	13.5063	15.387	16.524	6.77419	7.31329	5.81436	6.40983	16.614	11.8545	12.8075	6.83002	6.09481	6.4235
ENSGALG00000007582	DPYSL3	1.12598	0.0318339	20.9049	15.0716	32.7962	22.626	5.87412	6.26853	7.2325	21.6788	12.411	33.6752	15.7405	3.97094	14.3699	10.4
ENSGALG00000036491	DRAM2	1.37579	0.00108762	8.45652	4.8748	5.45138	6.048	1.94225	2.24622	1.89085	3.28309	5.68633	8.91711	9.09233	2.27667	2.42801	1.40705
ENSGALG00000004631	DRAXIN	3.59852	5.94e-07	26.9978	26.4313	27.8284	23.058	2.3686	2.29846	2.74173	0.938024	27.3438	16.7851	30.6011	3.28265	3.96411	1.83529
ENSGALG00000045173	DRCC1	4.28832	0.000101936	4.09695	4.42757	4.96779	4.644	0.142116	0	0.567255	0.156337	3.36235	2.67513	4.64393	0.105892	1.09013	0.122352
ENSGALG00000014975	DRD5	6.70366	1.2e-05	5.8828	5.90343	6.85819	10.638	0	0.261189	0	0	6.87304	9.23183	15.3494	0	0.198205	0.183529
ENSGALG00000042505	DSEL	3.02645	0.000424483	1.0505	5.4562	4.39627	4.212	0.284232	0.574616	0.614526	0.312675	1.23616	0.419629	1.51539	0.423567	0.693718	0.244705
ENSGALG00000015142	DSG2	1.2768	2.58e-06	439.897	576.345	499.505	442.8	180.629	200.802	227.138	180.153	427.018	452.465	387.744	158.891	175.362	187.872
ENSGALG00000015211	DTNA	1.93473	1.58e-06	68.4401	98.301	98.4326	80.8379	23.8755	24.8129	23.4465	16.0506	87.1244	80.5687	80.4133	19.7488	21.2575	29.5481
ENSGALG00000001905	DTX2	1.1288	2.36e-05	44.3836	60.689	51.92	49.356	21.3174	25.9099	18.7667	26.2126	52.0175	44.2708	63.7929	25.2022	16.9961	32.5457
ENSGALG00000010835	DTX4	1.85009	1.09e-07	195.235	214.849	188.292	169.128	43.4874	55.2153	51.053	58.3139	190.616	225.498	192.503	41.3507	49.8982	49.6751
ENSGALG00000021017	DUSP15	2.11067	1.92e-06	11.503	13.6852	15.4749	17.604	3.22129	3.49993	2.789	3.64787	12.2627	11.33	12.8564	2.70024	4.55872	2.75293
ENSGALG00000028155	DUSP16	2.24962	6.62e-07	134.937	185.287	182.929	127.386	26.5757	41.2156	28.5991	33.0914	201.296	182.748	193.579	47.2807	55.3488	55.8539
ENSGALG00000051213	DUSP21	1.62977	0.00213831	2.57372	2.77282	2.50588	2.106	0.426347	0.626853	1.08724	0.990137	1.23616	1.20643	1.71092	0.476513	0.842372	0.79529
ENSGALG00000015453	DUSP27	2.26879	0.0434254	0.6303	0.670844	0.48359	1.242	0	0	0.37817	0.20845	1.03837	0.472082	1.12432	0.953026	0.0991026	0.244705
ENSGALG00000032618	DUSP5	1.90117	1.84e-07	363.21	473.392	455.278	424.926	90.812	121.035	109.386	127.571	567.792	551.602	650.297	162.544	179.029	153.002
ENSGALG00000006647	DUSP8	1.45466	1.58e-05	40.0766	67.5317	52.1838	44.28	17.196	20.216	15.505	19.8027	76.1968	59.6922	65.2594	30.0733	31.5146	35.9716
ENSGALG00000009722	DYNC1I1	1.91193	8.92e-05	32.1453	52.5495	25.5863	24.138	9.47439	9.03714	5.86164	10.5788	29.2722	62.6296	23.4641	4.07683	7.87866	7.21879
ENSGALG00000034509	DYNLRB1	1.12503	1.24e-05	40.8119	32.2005	37.1925	38.61	17.8118	14.8878	18.7667	15.1126	32.684	32.5737	26.2504	14.5601	16.1042	14.9882
ENSGALG00000019979	DYNLT1	1.90964	1.73e-05	14.1817	15.2058	11.1665	11.124	4.45296	2.92532	2.55265	3.49154	10.8287	12.5889	10.9499	1.90605	2.37846	1.95764
ENSGALG00000040875	EDC4	1.70712	4.52e-08	298.027	339	292.176	279.99	89.1066	87.0282	98.9387	86.5067	284.415	260.694	286.799	79.4188	86.0706	86.6867
ENSGALG00000038003	EDF1	1.13924	2.34e-06	568.583	619.771	579.649	626.292	313.886	249.331	232.764	265.461	473.3	489.339	513.765	335.412	319.358	287.589
ENSGALG00000010446	EFCAB14	1.61113	5.04e-07	164.771	203.266	173.565	183.276	57.1779	61.1182	46.0895	67.4856	209.801	168.848	163.173	83.3898	68.6286	73.4114
ENSGALG00000016674	EFHC1	1.2497	0.00682383	3.67675	5.90343	4.79194	4.644	2.7002	0.94028	2.45811	1.6676	2.52176	3.56684	4.1551	1.58838	1.58564	2.63058
ENSGALG00000001428	EFHD1	3.21016	5.36e-09	1258.45	1442.14	1379.16	1344.33	154.622	159.169	133.021	125.174	1071.9	1199.09	1232.84	155.661	159.407	138.87
ENSGALG00000036539	EFNB1	1.25394	9.45e-06	85.8258	123.927	135.01	106.326	40.2661	47.9543	50.2966	45.9632	73.1806	94.2066	88.1858	31.6616	46.2314	43.1292
ENSGALG00000029175	EFNB2	1.15654	1.23e-06	131.523	158.453	154.221	131.112	65.1838	67.0733	63.958	55.604	147.845	152.115	130.47	90.2198	112.085	81.7314
ENSGALG00000010001	EGLN3	1.66629	4.96e-06	14.2343	13.9983	18.9919	13.716	5.30566	4.2835	4.49077	4.63801	9.79037	35.8258	12.6608	2.06489	8.52283	6.60703
ENSGALG00000007780	EIF4E3	1.95508	2.1e-07	71.539	65.7875	71.6153	76.356	14.6379	20.5817	16.025	20.6887	74.5156	96.5146	78.018	31.344	30.8209	17.4352
ENSGALG00000010084	EIF4G3	1.88816	4.81e-08	806.574	999.066	1007.89	910.115	257.609	243.376	259.046	221.217	865.954	939.601	927.271	231.532	275.01	332.064
ENSGALG00000011464	EIF5	1.84454	3.77e-08	1219.84	1013.78	1111.6	1022.6	297.78	310.501	297.951	281.928	1005.84	1114.74	961.489	301.845	335.958	355.25
ENSGALG00000016947	ELF1	1.69296	1.76e-07	391.469	546.693	452.113	471.528	126.815	146.266	139.025	150.084	480.915	596.659	455.301	170.221	173.479	145.599
ENSGALG00000035867	ELF5	1.8131	1.13e-06	127.898	165.251	155.232	141.696	40.9767	51.1408	30.3009	41.5858	120.501	138.95	148.997	65.7588	78.6875	105.223
ENSGALG00000035492	ELMO1	2.38781	3.07e-07	69.9108	78.9807	74.8685	85.5899	14.4011	10.8655	12.9996	19.4901	90.0418	62.8394	126.07	20.596	18.2844	25.0822
ENSGALG00000014730	ELOVL7	2.25548	8.34e-08	148.803	127.371	150.924	126.576	30.1286	31.2382	29.8282	21.9394	134.593	94.6262	133.99	24.461	23.2396	20.5552
ENSGALG00000032997	EMILIN2	4.07201	3.73e-08	368.358	384.036	316.883	306.936	28.5653	19.8504	15.2213	16.207	265.576	193.134	294.523	14.5601	29.7803	15.9058
ENSGALG00000039735	EML1	3.3202	1.23e-06	49.1109	71.6909	61.7677	66.69	5.77938	10.0819	4.49077	4.01266	40.7932	57.2793	54.5051	2.85908	6.68943	4.15998
ENSGALG00000042389	EN1	4.15912	0.0039043	0.157575	0.581398	0.571516	0.917999	0	0	0.0945425	0	0.741695	0	0.14665	0	0	0.122352
ENSGALG00000009303	ENAH	1.09114	1.01e-06	214.249	211.808	214.758	193.644	101.376	97.1101	100.735	83.1194	197.241	201.736	183.166	97.4205	115.901	105.162
ENSGALG00000014930	ENC1	1.03186	9.85e-05	34.9291	35.1522	40.3138	43.632	16.0117	21.9921	14.6068	21.0013	42.8205	32.2589	33.7296	36.162	21.3071	22.0846
ENSGALG00000016967	ENOX1	3.37844	0.000845082	3.46665	3.80145	0.571516	1.35	0.189488	0.261189	0.236356	0.156337	4.25238	1.78342	0.831019	0.264729	0.792821	0.305881
ENSGALG00000031410	ENPEP	1.25991	0.013766	1.41817	1.52058	1.84644	2.538	0.521091	0.679091	1.13451	0.62535	0.593356	1.10153	0.831019	0.688297	0.74327	1.71293
ENSGALG00000034397	ENPP1	1.07253	0.0278711	1.73332	4.11451	4.57213	3.294	2.55808	1.20147	1.3236	1.2507	5.83467	2.09814	0.342184	0.847134	2.32891	1.89646
ENSGALG00000000478	ENSGALG00000000478	1.28151	1.27e-05	172.86	290.431	240.168	272.052	89.6751	104.476	97.1897	100.16	326.642	339.06	276.974	123.999	122.54	167.195
ENSGALG00000001483	ENSGALG00000001483	3.06164	5e-07	579.508	421.424	578.462	659.772	62.9573	61.2749	92.0844	45.1815	601.465	280.679	634.605	58.1875	34.7355	50.1645
ENSGALG00000001620	ENSGALG00000001620	1.4716	9.96e-06	22.7433	21.154	19.8272	22.194	6.53733	7.78343	6.23981	9.74503	24.1298	27.066	27.8636	6.14172	8.52283	6.36232
ENSGALG00000001806	ENSGALG00000001806	1.76725	2.98e-06	127.793	210.421	144.769	136.998	48.651	48.2677	36.3989	44.504	151.602	36.8749	107.788	36.2679	26.2126	67.1103
ENSGALG00000002643	ENSGALG00000002643	2.22397	0.0358939	0.157575	0.447229	1.01114	1.08	0.0947439	0	0.236356	0.20845	1.2856	0.104907	1.71092	0.211784	0.0495513	0.428233
ENSGALG00000004627	ENSGALG00000004627	1.16378	6.92e-07	206.371	195.081	213.879	174.204	90.8594	83.1103	90.3354	79.7321	148.537	211.755	148.704	65.7588	116.495	117.581
ENSGALG00000006152	ENSGALG00000006152	1.51881	5.7e-07	155.264	176.164	165.08	145.476	64.8048	50.6707	56.2528	46.8491	120.55	139.159	143.62	54.799	68.7277	59.5244
ENSGALG00000007123	ENSGALG00000007123	5.39563	2.27e-08	44.4361	63.0594	36.4012	43.794	1.13693	1.30594	0.661798	1.2507	27.9866	68.924	92.1453	1.58838	0.495513	1.10117
ENSGALG00000007575	ENSGALG00000007575	2.37552	1.28e-08	229.744	264.939	229.002	265.14	44.2454	53.0214	46.0895	42.6801	198.626	229.799	156.525	52.2576	50.3441	42.2727
ENSGALG00000007976	ENSGALG00000007976	5.17293	8.69e-08	54.8361	53.7123	47.5237	48.87	1.61065	2.3507	0.850883	0.729575	56.8138	79.677	35.8805	0.529459	0.445962	1.71293
ENSGALG00000008153	ENSGALG00000008153	1.73954	3.96e-05	10.1898	7.55818	13.1888	13.23	2.7002	3.44769	3.30899	3.43942	10.1859	16.7327	17.9891	6.4594	3.07218	3.67057
ENSGALG00000008404	ENSGALG00000008404	1.44682	6.75e-08	291.986	323.257	322.027	295.866	108.292	113.617	118.367	101.202	271.114	319.967	290.466	119.711	121.351	128.47
ENSGALG00000008599	ENSGALG00000008599	2.14088	1.22e-07	160.937	196.915	207.196	207.144	38.3239	51.0886	35.5007	46.0674	228.442	214.902	153.934	44.4746	38.9473	75.0632
ENSGALG00000009387	ENSGALG00000009387	3.48291	1.71e-06	32.2503	26.8338	29.0154	34.344	4.02661	2.45518	2.97809	1.14647	27.7394	24.4434	20.5799	2.17078	3.46859	3.48704
ENSGALG00000009606	ENSGALG00000009606	1.81085	1.74e-07	249.704	254.295	275.427	238.788	86.1696	71.3046	59.3727	66.4434	253.808	279.42	190.01	86.7254	112.729	178.573
ENSGALG00000010963	ENSGALG00000010963	2.93485	9.96e-06	25.7898	14.6691	18.5083	16.146	3.97924	2.14175	1.51268	1.92816	15.4273	14.0576	18.0869	1.80016	1.63519	2.20234
ENSGALG00000013155	ENSGALG00000013155	3.95115	0.00348694	0.577775	2.01253	0.48359	0.378	0.0947439	0	0.0945425	0	0.445017	0.262268	0.14665	0	0.0991026	0
ENSGALG00000013409	ENSGALG00000013409	3.86004	0.000104946	9.4545	18.6047	10.4192	27.27	0.378975	2.40294	0.519984	1.14647	40.4471	5.76989	15.0561	1.11186	0.74327	1.59058
ENSGALG00000013912	ENSGALG00000013912	1.64214	0.000404868	12.711	10.823	10.1554	5.508	3.26866	3.34322	3.49807	2.13661	7.96086	7.60577	4.93723	2.01194	2.87398	2.69175
ENSGALG00000015234	ENSGALG00000015234	4.16975	0.00150931	2.25857	0.805013	5.84704	0.756	0.0473719	0.313427	0.0472713	0.104225	2.52176	2.41286	0.391068	0	0.148654	0.305881
ENSGALG00000018702	ENSGALG00000018702	5.21174	2.05e-08	283.477	269.5	332.622	319.626	5.21091	7.62672	12.1014	6.72251	218.503	291.117	290.612	11.8599	11.1986	8.62584
ENSGALG00000019233	ENSGALG00000019233	5.65872	0.000103267	5.72522	6.88733	4.04457	7.452	0	0	0.425441	0	5.14242	7.60577	7.96801	0.211784	0.0495513	0.489409
ENSGALG00000019795	ENSGALG00000019795	1.74376	1.14e-07	311.631	294.411	276.658	255.528	96.8756	78.9313	78.0448	78.1166	291.931	461.801	229.068	97.4205	157.92	153.675
ENSGALG00000020458	ENSGALG00000020458	3.1966	0.0172113	0.2101	0.223615	0.48359	0.216	0	0	0	0.104225	0.0494463	0.367175	0.244417	0.264729	0	0
ENSGALG00000020510	ENSGALG00000020510	1.14695	0.000330786	8.56157	10.0627	10.9028	7.83	4.92668	3.34322	4.1126	4.06477	7.02138	8.44503	6.5015	2.06489	2.52712	1.5294
ENSGALG00000021676	ENSGALG00000021676	1.6071	1.05e-07	139.139	110.287	129.954	111.132	38.7502	38.8649	39.5188	40.1787	129.747	142.411	126.217	40.9272	50.691	45.2092
ENSGALG00000022531	ENSGALG00000022531	1.27587	0.00589678	1.6808	3.8909	2.37399	2.646	1.27904	0.94028	0.992696	1.04225	2.52176	1.88833	2.78636	1.48249	1.38744	1.65176
ENSGALG00000023172	ENSGALG00000023172	6.30157	1.19e-07	38.5533	104.115	93.4648	76.572	0.805323	1.46266	0.567255	1.04225	26.3054	37.2945	53.9674	0.635351	0.396411	2.07999
ENSGALG00000024136	ENSGALG00000024136	6.16792	2.2e-07	5.77775	9.30237	12.5294	10.638	0.142116	0.0522378	0.189085	0.104225	7.26861	14.8444	4.4484	0	0.396411	0.244705
ENSGALG00000024288	ENSGALG00000024288	1.12375	7.92e-05	28.4685	23.0323	22.2451	24.408	13.5957	8.67147	11.0142	10.6831	21.5092	25.8596	14.8117	6.4594	11.2977	7.89173
ENSGALG00000025738	ENSGALG00000025738	1.80393	1.55e-06	180.633	160.913	228.386	153.63	49.3616	55.4243	57.4346	39.866	160.107	151.748	148.655	53.4754	60.5022	50.5927
ENSGALG00000025773	ENSGALG00000025773	1.78643	1.86e-06	24.7393	24.0609	19.1238	22.842	7.67425	6.6342	5.43619	5.94082	19.2346	20.6143	18.7713	7.99483	9.06789	7.46349
ENSGALG00000027090	ENSGALG00000027090	2.27434	0.0470764	1.2606	0.178892	2.41795	1.404	0	0.104476	0.519984	0.4169	2.47232	7.76313	1.75981	0.105892	0.297308	0.122352
ENSGALG00000029056	ENSGALG00000029056	2.99269	0.0203433	0.472725	0.223615	0.307739	0.378	0.142116	0	0	0	0.247232	0.157361	0.342184	0.158838	0	0
ENSGALG00000030259	ENSGALG00000030259	1.33544	0.00247892	8.35147	12.9249	17.8489	14.202	3.41078	6.42525	7.18523	3.54365	17.059	14.1625	15.2028	7.25359	5.5993	6.30115
ENSGALG00000030350	ENSGALG00000030350	2.88422	1.32e-07	41.2846	38.6853	40.7535	46.17	7.34265	5.79839	4.25441	4.63801	55.8249	49.5686	41.942	5.08281	10.8022	10.7058
ENSGALG00000030571	ENSGALG00000030571	1.19534	1.66e-06	86.1935	87.2545	79.3527	81.9179	41.8768	35.9396	31.1045	33.821	101.662	123.581	78.2136	42.8862	67.7862	39.1528
ENSGALG00000030673	ENSGALG00000030673	4.81137	0.00557871	17.1231	49.3741	2.28606	0.27	0.615835	0.992518	0.519984	0.260562	43.2655	54.4993	0.0977669	0.423567	0.842372	0.0611762
ENSGALG00000030684	ENSGALG00000030684	1.91226	0.0121963	0.6303	0.670844	0.527553	0.702	0.23686	0.0522378	0.236356	0.104225	1.92841	1.73097	0.391068	0.158838	0.198205	0.428233
ENSGALG00000030853	ENSGALG00000030853	1.12157	0.0156743	2.78382	2.86227	5.31949	1.998	1.75276	1.67161	1.18178	1.19859	5.48854	4.24874	2.83524	1.21776	1.9325	1.2847
ENSGALG00000031119	ENSGALG00000031119	1.18435	0.000595116	7.72117	6.84261	9.80369	8.31599	2.55808	4.33574	3.49807	3.64787	10.6804	11.907	9.92335	3.38854	3.17128	3.73175
ENSGALG00000031520	ENSGALG00000031520	1.70943	0.00301699	1.83837	2.1467	1.5387	1.458	0.805323	0.47014	0.472713	0.312675	1.3845	1.4687	0.684369	0.635351	0.0991026	0.183529
ENSGALG00000032041	ENSGALG00000032041	4.12837	9.02e-05	12.1858	10.3757	6.63837	5.346	1.1843	0.261189	0.330899	0.104225	4.10405	7.08123	2.10199	0.158838	0.693718	0.305881
ENSGALG00000032681	ENSGALG00000032681	1.27071	3.1e-07	276.649	317.891	305.761	278.424	119.567	131.169	105.462	120.849	355.025	293.215	274.872	165.297	143.6	178.084
ENSGALG00000032841	ENSGALG00000032841	3.91694	0.000835786	0.52525	2.63865	2.11021	1.242	0	0.156713	0.141814	0.104225	0.692249	0	0.391068	0.317675	0.0495513	0
ENSGALG00000033626	ENSGALG00000033626	1.09672	3.71e-07	73.0623	82.5586	81.5509	77.112	33.2551	37.0366	35.6898	37.521	88.41	93.4723	79.7778	31.6087	44.5466	49.8586
ENSGALG00000033971	ENSGALG00000033971	1.39156	0.000676466	9.8747	11.1807	9.49595	8.80199	4.07399	4.49245	4.1126	1.92816	8.45532	9.07447	10.4611	2.32962	3.46859	2.75293
ENSGALG00000034069	ENSGALG00000034069	2.14487	1.69e-05	11.6605	19.6334	14.112	23.166	4.73719	3.13427	3.92351	3.28309	13.7461	13.6379	14.8117	3.38854	2.57667	3.48704
ENSGALG00000034146	ENSGALG00000034146	2.0931	0.0229587	0.52525	1.20752	0.395665	0.809999	0.0947439	0.417902	0.0472713	0.104225	0.395571	0.839257	0.195534	0.105892	0.0991026	0.79529
ENSGALG00000034326	ENSGALG00000034326	4.40139	2e-06	19.907	14.5797	11.0786	14.796	0.378975	0.783567	1.22905	0.364787	17.5534	31.0525	9.63004	0.423567	0.644167	0.244705
ENSGALG00000036399	ENSGALG00000036399	1.08692	0.00779419	2.78382	3.712	3.29721	3.672	0.994811	1.30594	1.74904	2.13661	3.95571	2.41286	4.05733	0.847134	1.53609	2.44705
ENSGALG00000036823	ENSGALG00000036823	5.4484	0.000166496	7.40602	2.63865	1.40681	2.754	0.142116	0	0.141814	0	4.64795	1.67851	2.15087	0.211784	0.198205	0
ENSGALG00000037156	ENSGALG00000037156	3.09106	2.58e-06	16.0201	20.5278	22.9046	24.948	1.32641	1.9328	3.21445	3.17886	17.4051	27.0136	16.6204	1.2707	3.12173	2.20234
ENSGALG00000037166	ENSGALG00000037166	2.55155	0.0117479	1.99595	0.491952	1.80247	1.404	0.331604	0	0.425441	0.156337	0.93948	0.839257	1.36874	0.105892	0.396411	0.244705
ENSGALG00000037616	ENSGALG00000037616	3.65631	3.81e-06	4.202	4.11451	6.85819	8.31599	0.378975	0.522378	0.37817	0.521125	4.10405	5.50763	5.9149	0.423567	0.545064	0.428233
ENSGALG00000037717	ENSGALG00000037717	1.95941	1.19e-07	162.617	118.65	146.176	153.738	34.0131	39.4918	32.6172	39.9703	118.028	140.051	117.223	26.8436	42.3664	56.588
ENSGALG00000037816	ENSGALG00000037816	1.11267	3.32e-05	43.6483	71.1095	55.481	54.108	28.0916	24.1861	24.3447	24.5971	59.5334	66.1964	47.0259	15.9897	25.3703	23.7364
ENSGALG00000038574	ENSGALG00000038574	2.16706	7.32e-08	90.5006	100.671	88.1893	94.1219	22.5964	19.7981	15.8831	22.9816	108.98	108.212	61.1043	34.203	49.7991	37.7457
ENSGALG00000038671	ENSGALG00000038671	1.51984	7.26e-06	545.682	430.503	382.872	518.076	180.677	128.4	142.476	188.803	322.637	259.96	460.678	186.793	162.181	186.832
ENSGALG00000038727	ENSGALG00000038727	1.68011	0.0336101	0.577775	0.715567	0.351702	0.378	0.0947439	0.313427	0.0945425	0.104225	0.642802	0.367175	0.439951	0.317675	0.545064	0.367057
ENSGALG00000039617	ENSGALG00000039617	2.62809	0.0136315	0.367675	0.402507	0.835292	0.702	0.0473719	0.0522378	0.236356	0	0.840588	0.681896	0.879903	0.158838	0.148654	0.122352
ENSGALG00000040221	ENSGALG00000040221	1.36156	0.000778961	10.3999	10.5546	6.19875	6.21	3.93187	3.18651	2.69446	2.86619	9.79037	7.08123	9.23898	2.43551	2.57667	2.69175
ENSGALG00000040269	ENSGALG00000040269	1.30942	8.14e-05	24.9494	37.2989	23.564	40.176	11.464	12.955	11.7705	13.445	61.4123	57.4367	19.0157	14.2424	15.6582	16.334
ENSGALG00000040336	ENSGALG00000040336	3.9848	1.61e-06	7.30097	4.8748	10.7269	8.74799	0.473719	0.365665	0.661798	0.4169	3.26346	6.71406	3.66626	0.582405	0.545064	0.122352
ENSGALG00000041098	ENSGALG00000041098	1.85062	3.7e-05	6.7232	5.72454	5.49534	5.778	1.56327	1.98504	1.60722	1.2507	8.35643	7.55331	7.28364	1.16481	0.891924	1.22352
ENSGALG00000041205	ENSGALG00000041205	1.47613	6.4e-06	30.9897	30.0985	31.5213	24.516	11.5114	8.46252	11.9124	9.17179	31.6951	23.0796	21.9976	10.4833	14.469	12.6635
ENSGALG00000041435	ENSGALG00000041435	1.46201	1.92e-05	17.5433	20.8409	27.8284	22.626	7.34265	9.29833	8.2252	6.56617	23.6848	27.5381	24.1973	9.05375	9.2661	12.7246
ENSGALG00000041611	ENSGALG00000041611	4.45811	1.83e-05	115.818	96.7805	90.915	87.8579	1.37379	2.14175	3.1199	10.9436	58.2972	55.2336	118.396	3.07086	1.88295	5.75056
ENSGALG00000041622	ENSGALG00000041622	1.95446	0.0059038	2.3111	1.29697	2.28606	1.242	0.805323	0.522378	0.189085	0.260562	1.82951	3.7242	2.10199	0.158838	0.594616	0.244705
ENSGALG00000041996	ENSGALG00000041996	1.57638	3.05e-06	50.1088	53.0414	47.1281	46.224	12.222	18.231	14.5595	19.438	50.5836	56.9121	50.6922	12.2305	16.3024	15.2329
ENSGALG00000042086	ENSGALG00000042086	1.73979	0.00077889	4.77977	3.39894	3.34117	3.402	1.13693	1.56713	0.614526	1.04225	2.47232	3.35703	3.71514	0.529459	0.74327	1.89646
ENSGALG00000042588	ENSGALG00000042588	2.86779	3.69e-06	8.45652	12.2988	8.265	6.858	0.994811	1.09699	1.08724	1.61549	9.93871	9.599	7.96801	0.423567	1.13968	1.59058
ENSGALG00000043257	ENSGALG00000043257	4.38603	2.13e-05	8.98177	4.78536	3.38513	7.938	0.23686	0.261189	0.0945425	0.573237	15.7734	19.4603	2.15087	0.370621	1.13968	0.367057
ENSGALG00000043772	ENSGALG00000043772	1.52674	0.00928227	1.31312	0.983905	1.23096	1.998	0.331604	0.574616	0.330899	0.62535	0.791141	0.944164	0.782136	0.582405	0.346859	0.79529
ENSGALG00000043903	ENSGALG00000043903	1.0334	6.22e-05	16.1252	19.9912	21.8495	19.062	9.19016	7.67896	9.73788	10.1098	28.8272	30.4755	25.4683	10.1656	13.2798	18.6587
ENSGALG00000044073	ENSGALG00000044073	6.19837	2.2e-05	2.57372	3.53311	3.12135	3.834	0	0	0	0.156337	2.86789	1.36379	2.88412	0	0	0
ENSGALG00000044083	ENSGALG00000044083	2.5491	0.00111049	2.99392	4.56174	5.84704	5.076	0.189488	1.5149	0.898154	0.469012	4.45017	6.39934	5.27942	1.05892	0.842372	0.734114
ENSGALG00000044225	ENSGALG00000044225	4.50951	2.43e-05	2.36362	3.712	3.51702	3.618	0.0473719	0.104476	0.330899	0.0521125	1.48339	2.20305	1.56427	0	0.0495513	0.122352
ENSGALG00000044313	ENSGALG00000044313	3.13858	1.17e-08	78.3673	66.2794	85.9032	62.37	8.57432	7.62672	8.27247	7.97321	66.9998	154.109	92.5853	12.9188	11.7437	12.847
ENSGALG00000044344	ENSGALG00000044344	1.34107	0.0112787	3.5717	2.63865	1.97832	3.132	0.521091	0.94028	1.13451	1.77182	2.6701	3.09476	3.91068	1.959	1.53609	2.20234
ENSGALG00000044388	ENSGALG00000044388	2.1375	0.0224851	1.6808	0.626121	0.791329	1.458	0.23686	0.417902	0.330899	0	1.58228	0.367175	1.22209	0	0.545064	0.244705
ENSGALG00000044849	ENSGALG00000044849	4.51023	7.78e-08	42.9129	29.3383	33.1039	26.676	1.37379	1.56713	1.84358	0.8338	13.7955	8.1303	22.0464	1.58838	0.693718	0.79529
ENSGALG00000045310	ENSGALG00000045310	7.02901	3.74e-08	42.6503	50.0897	55.2172	41.202	0.0473719	0.417902	0.661798	0.260562	26.6021	17.6244	24.3929	0.158838	0.0495513	0.305881
ENSGALG00000045424	ENSGALG00000045424	2.02645	2.05e-08	360.637	401.88	434.484	411.264	109.192	93.8713	91.2335	90.8841	318.286	338.693	295.941	91.6493	96.7737	75.4302
ENSGALG00000045478	ENSGALG00000045478	4.34867	3.41e-08	1060.01	1311.55	1071.72	958.715	63.5731	64.6181	47.8858	34.6548	1236.16	1291.14	992.921	64.0116	105.049	73.4114
ENSGALG00000045520	ENSGALG00000045520	4.76655	3.02e-05	6.67067	6.75317	7.078	16.092	0.0473719	0.156713	0.661798	0.4169	1.92841	1.78342	7.03922	0.211784	0.148654	1.22352
ENSGALG00000045584	ENSGALG00000045584	1.98968	3.43e-05	100.848	73.5245	84.98	77.112	12.9799	22.619	31.3408	15.738	60.6706	73.2776	162.684	17.1545	17.2934	8.31996
ENSGALG00000045985	ENSGALG00000045985	5.04787	9.39e-05	1.52322	1.07335	1.67058	1.566	0	0.0522378	0.0945425	0	2.57121	0.472082	0.586602	0	0	0
ENSGALG00000046005	ENSGALG00000046005	1.15512	0.00203857	4.04442	4.69591	5.31949	4.266	2.55808	1.5149	1.65449	2.29295	4.54906	3.82911	3.91068	2.17078	2.77487	5.75056
ENSGALG00000046198	ENSGALG00000046198	1.56506	0.0207945	0.94545	0.939182	2.9455	2.646	0.284232	0.783567	0.75634	0.62535	1.13727	2.36041	1.22209	0.370621	0.247757	0.183529
ENSGALG00000046353	ENSGALG00000046353	4.35811	1.46e-06	8.03632	13.7747	14.5517	15.876	0.947439	0.417902	0.75634	0.312675	2.22508	0.996618	3.32408	0.105892	0.198205	0.305881
ENSGALG00000046360	ENSGALG00000046360	2.56	2.92e-07	55.3088	38.104	47.9634	36.882	8.52695	8.09686	6.42889	6.46195	42.8205	55.4434	35.6361	8.4184	5.89661	8.44231
ENSGALG00000046444	ENSGALG00000046444	1.34986	3.12e-07	39.9715	38.8195	41.6327	40.392	14.8274	14.6788	15.1268	16.9887	26.9977	23.2894	23.2685	14.9837	17.1943	17.8634
ENSGALG00000046448	ENSGALG00000046448	1.34914	1.17e-05	13.6565	19.2309	14.9034	15.39	5.96886	5.74616	6.33435	6.14927	15.8228	15.3689	11.9765	5.50637	7.18494	4.40469
ENSGALG00000046741	ENSGALG00000046741	1.44506	0.000231155	15.2322	10.9124	12.7052	10.476	5.44777	5.32825	3.92351	2.97041	11.4715	12.4315	12.9052	4.18273	5.40109	6.11762
ENSGALG00000046753	ENSGALG00000046753	3.17304	0.021059	0.52525	0.357784	0.879255	1.62	0.331604	0	0	0	1.33505	0.786804	0.684369	0	0	0.978819
ENSGALG00000046780	ENSGALG00000046780	4.26104	0.00158196	0.6303	1.07335	0.835292	0.863999	0	0.156713	0	0	1.18671	0.314721	0.684369	0.264729	0	0.122352
ENSGALG00000046781	ENSGALG00000046781	3.10062	0.000246086	1.4707	1.5653	1.36285	3.672	0.284232	0.261189	0.141814	0.20845	4.0546	2.62268	2.39529	0.370621	0.0991026	0.367057
ENSGALG00000046783	ENSGALG00000046783	2.81818	0.0209893	0.472725	0.223615	0.835292	0.756	0.23686	0	0	0.0521125	0.494463	1.31134	0.831019	0	0.247757	0.0611762
ENSGALG00000046786	ENSGALG00000046786	6.19602	5.27e-06	3.5717	7.82652	9.01236	3.888	0	0.156713	0.0472713	0.104225	4.10405	1.20643	3.42184	0.0529459	0	0.183529
ENSGALG00000046794	ENSGALG00000046794	1.11477	0.00118844	78.735	59.7051	61.9875	96.4439	46.614	32.3874	21.6502	33.2478	71.895	84.2404	72.983	26.6318	30.8705	81.7314
ENSGALG00000046804	ENSGALG00000046804	1.19857	0.0445097	0.892925	0.581398	1.75851	1.836	0.615835	0.626853	0.425441	0.469012	3.21401	4.4061	0.635485	0.370621	0.792821	0.489409
ENSGALG00000046863	ENSGALG00000046863	1.54879	0.00241925	9.08682	5.81398	6.63837	3.996	2.65283	2.97755	1.22905	1.6676	14.7845	7.86804	9.43451	1.74721	2.0316	3.18116
ENSGALG00000046879	ENSGALG00000046879	1.57799	9.23e-05	20.3797	15.6978	20.6185	17.712	8.90592	6.16406	4.58531	4.63801	21.9542	50.9324	17.0114	4.02389	12.6851	14.5599
ENSGALG00000046936	ENSGALG00000046936	1.30174	0.0392083	0.472725	0.894459	0.615478	0.702	0.142116	0.313427	0.236356	0.364787	0.54391	0.629443	1.02655	0.264729	0.0991026	0.550586
ENSGALG00000047024	ENSGALG00000047024	1.39204	0.00505848	5.19997	4.42757	3.91268	3.996	2.65283	1.82832	1.18178	0.8338	4.84574	4.72082	20.3355	1.58838	2.92353	1.2847
ENSGALG00000047030	ENSGALG00000047030	3.71663	0.0080548	0.682825	1.47586	0.395665	0.378	0.189488	0	0	0	0.247232	0.262268	0.244417	0.423567	0.0495513	0.122352
ENSGALG00000047061	ENSGALG00000047061	2.23643	9.19e-05	4.93735	5.18786	4.57213	3.78	0.757951	1.14923	1.3236	0.573237	5.78522	5.29781	10.4611	1.2707	0.445962	0.244705
ENSGALG00000047072	ENSGALG00000047072	1.17201	5.82e-05	13.4464	16.9053	12.6173	13.176	6.72682	5.85063	5.29438	6.46195	14.2405	13.4281	10.8521	7.78305	6.88763	8.68702
ENSGALG00000047205	ENSGALG00000047205	5.05874	5.22e-05	9.76965	8.81042	11.782	10.584	0.142116	0	0.898154	0.104225	10.0376	11.1726	9.77669	0.211784	0.396411	0.183529
ENSGALG00000047219	ENSGALG00000047219	2.91308	3.14e-08	22.008	21.8695	21.9814	20.358	2.51071	2.87308	3.21445	2.55351	18.4929	33.3605	30.8455	0.741243	2.27936	2.8141
ENSGALG00000047283	ENSGALG00000047283	3.73665	3.18e-05	20.1696	27.9966	15.5628	27.54	1.70539	1.35818	0.37817	3.28309	19.2841	15.8934	23.904	1.58838	0.545064	1.40705
ENSGALG00000047323	ENSGALG00000047323	1.28003	1.6e-06	31.9877	30.4563	28.3999	33.318	12.0798	12.5371	13.6141	11.6732	27.0966	25.7023	23.7085	10.4833	13.9735	16.2729
ENSGALG00000047327	ENSGALG00000047327	1.80571	0.00264357	2.3111	1.61003	3.7808	4.212	0.663207	1.30594	0.614526	0.729575	1.43394	1.41625	1.4665	0.688297	0.941475	1.16235
ENSGALG00000047374	ENSGALG00000047374	1.30494	0.00529867	6.82825	9.66016	15.4749	5.778	2.46334	4.07455	5.01075	3.3352	6.0819	15.264	5.23053	0.635351	3.56769	2.32469
ENSGALG00000047387	ENSGALG00000047387	1.07956	0.0185464	1.36565	1.74419	1.80247	1.512	0.852695	0.626853	0.945425	0.521125	2.0273	2.41286	2.05311	1.16481	0.148654	0.367057
ENSGALG00000047393	ENSGALG00000047393	3.64069	1.13e-08	203.324	251.298	281.318	217.998	15.538	19.3802	22.5011	17.145	195.61	195.967	223.935	21.3901	24.627	23.2469
ENSGALG00000047412	ENSGALG00000047412	1.0034	0.000187514	19.9595	20.3489	19.4315	23.436	11.4166	7.62672	11.8178	9.58869	27.4922	31.3672	20.4822	13.5541	16.6988	24.4705
ENSGALG00000047463	ENSGALG00000047463	3.97341	0.002861	0.787875	0.491952	0.747367	0.756	0	0	0	0.156337	0.148339	0.73435	0.635485	0	0.0991026	0
ENSGALG00000047479	ENSGALG00000047479	3.00728	3.12e-07	13.3939	13.0144	11.8699	12.69	1.61065	1.25371	1.98539	1.30281	14.0428	19.9324	13.1497	2.01194	1.78385	1.46823
ENSGALG00000047489	ENSGALG00000047489	2.3667	0.00111936	1.31312	1.1628	1.84644	1.242	0.378975	0.104476	0.283628	0.260562	2.32398	1.83588	1.75981	0.423567	0.297308	0.122352
ENSGALG00000047526	ENSGALG00000047526	2.30736	0.032235	0.52525	0.223615	1.14303	1.188	0.284232	0	0.236356	0.0521125	0.395571	0.786804	0.635485	0.158838	0.0991026	0
ENSGALG00000047561	ENSGALG00000047561	3.43348	0.00161591	0.787875	2.28087	4.00061	3.132	0	0.208951	0.330899	0.364787	7.76307	1.4687	0.635485	0.476513	0.0495513	0.611762
ENSGALG00000047569	ENSGALG00000047569	1.26735	1.66e-05	116.816	152.952	156.156	135.27	57.699	43.0439	70.056	56.542	135.631	123.633	114.045	51.5164	48.0152	83.0161
ENSGALG00000047664	ENSGALG00000047664	3.38204	9.41e-07	282.795	398.705	564.965	312.174	28.5179	32.3874	53.3692	31.2154	178.106	193.554	231.61	17.7898	26.4109	27.4681
ENSGALG00000047686	ENSGALG00000047686	2.24613	6.4e-06	10.3999	7.0215	9.53992	9.01799	1.84751	2.14175	1.98539	1.40704	9.24646	10.3858	6.99034	1.16481	1.7343	1.65176
ENSGALG00000047734	ENSGALG00000047734	1.08298	0.0268822	2.36362	4.78536	3.29721	4.59	0.757951	2.50741	1.89085	1.77182	4.99408	3.6193	2.88412	1.80016	1.78385	2.32469
ENSGALG00000047735	ENSGALG00000047735	2.09503	0.000177901	4.04442	6.70844	7.29782	4.32	0.757951	1.72385	1.37087	1.2507	8.94979	13.0609	4.93723	1.53543	1.98205	2.87528
ENSGALG00000047842	ENSGALG00000047842	1.4617	0.0073252	3.5717	4.11451	4.35231	3.618	0.426347	1.41042	1.93812	1.77182	5.24131	2.9374	2.44417	1.74721	1.88295	3.18116
ENSGALG00000047847	ENSGALG00000047847	1.16875	0.000209547	23.0585	16.7264	21.3219	23.382	12.1272	7.20881	9.17062	8.12955	21.9542	13.9527	29.2323	8.78902	8.22552	8.62584
ENSGALG00000047864	ENSGALG00000047864	2.09324	0.0137809	0.787875	2.59393	1.05511	0.809999	0.331604	0.0522378	0.330899	0.469012	0.642802	0.472082	2.63971	0.370621	0.346859	0.244705
ENSGALG00000047878	ENSGALG00000047878	2.75997	6.2e-05	6.303	7.78179	4.30835	4.104	0.426347	0.94028	1.18178	0.677462	5.19186	4.82573	9.67893	0.741243	0.842372	0.367057
ENSGALG00000047891	ENSGALG00000047891	2.27417	0.00578066	3.93937	1.61003	6.3746	3.996	0.805323	0.104476	1.27632	0.990137	3.75792	1.57361	1.61315	0.953026	0.941475	2.26352
ENSGALG00000047962	ENSGALG00000047962	3.62501	0.0107469	0.31515	1.92309	0.96718	0.216	0.0473719	0.208951	0	0	0.692249	0	0.342184	0.105892	0	0
ENSGALG00000047973	ENSGALG00000047973	2.94592	4.64e-07	17.2282	24.4635	28.312	22.464	2.7002	3.18651	3.63989	2.13661	18.0974	18.044	17.4514	3.918	3.22084	3.18116
ENSGALG00000047993	ENSGALG00000047993	1.53606	0.000158263	5.51512	7.24512	4.96779	6.588	2.08437	1.56713	2.17448	2.34506	4.10405	5.35026	3.95956	2.11784	1.88295	1.5294
ENSGALG00000048016	ENSGALG00000048016	4.21825	0.000508543	1.20807	1.34169	1.01114	1.62	0.0947439	0	0	0.156337	2.07675	1.78342	0.782136	0.0529459	0	0.183529
ENSGALG00000048054	ENSGALG00000048054	3.85553	8.86e-05	1.4707	1.78892	2.15417	1.512	0.0473719	0.104476	0.236356	0.0521125	0.54391	2.51777	0.439951	0	0.198205	0.0611762
ENSGALG00000048056	ENSGALG00000048056	2.46048	0.038242	0.31515	0.0447229	0.571516	0.594	0	0.104476	0.0945425	0.0521125	0	0.0524536	0.195534	0	0	0.0611762
ENSGALG00000048063	ENSGALG00000048063	1.08301	0.0177113	23.2686	14.1325	14.6396	21.114	12.4588	3.49993	6.5707	11.2042	4.64795	14.3723	5.52383	4.5004	11.6446	15.7223
ENSGALG00000048074	ENSGALG00000048074	1.98818	0.00145973	4.25452	2.19142	7.56159	8.69399	1.13693	1.46266	1.70177	1.2507	1.87896	1.25889	3.32408	2.01194	3.22084	2.32469
ENSGALG00000048102	ENSGALG00000048102	1.54951	0.000130077	8.8242	9.79433	9.3201	10.422	2.3686	4.38797	2.45811	3.59576	9.24646	9.75636	10.9499	3.70621	4.36052	6.48468
ENSGALG00000048122	ENSGALG00000048122	1.61845	0.0234453	2.36362	0.447229	1.40681	1.296	0.473719	0.261189	0.37817	0.62535	3.56014	2.36041	1.51539	0	0.198205	0.428233
ENSGALG00000048144	ENSGALG00000048144	2.94327	3.04e-08	37.2927	35.5995	46.2048	41.31	4.31085	5.90287	5.43619	4.69012	51.5231	57.2793	92.0965	4.12978	6.04526	5.75056
ENSGALG00000048146	ENSGALG00000048146	1.02858	0.0497004	1.62827	3.57784	4.87986	2.862	1.61065	2.50741	1.22905	0.8338	3.06567	2.88495	1.07544	1.80016	1.33789	2.50822
ENSGALG00000048159	ENSGALG00000048159	2.24586	1.74e-08	285.683	312.39	366.034	308.934	62.2467	72.0359	67.8343	59.7209	284.069	426.395	286.506	74.336	94.2962	93.5996
ENSGALG00000048163	ENSGALG00000048163	3.22534	0.00797589	0.577775	0.402507	1.01114	1.512	0.0947439	0	0.236356	0	1.58228	0.314721	0.733252	0.105892	0	0.0611762
ENSGALG00000048190	ENSGALG00000048190	1.29184	2.46e-06	343.303	451.076	457.96	425.736	167.886	149.348	194.71	156.442	396.708	393.821	341.109	148.778	148.208	244.154
ENSGALG00000048207	ENSGALG00000048207	2.28042	0.00129082	4.14947	1.61003	3.12135	2.16	0.473719	0.47014	0.283628	0.990137	4.10405	2.46532	3.81291	0.158838	0.594616	0.244705
ENSGALG00000048257	ENSGALG00000048257	3.2887	8.68e-07	6.40805	10.2416	10.6829	10.746	0.852695	0.835805	0.898154	1.19859	11.6693	12.6938	8.01689	1.05892	0.792821	0.489409
ENSGALG00000048321	ENSGALG00000048321	1.25517	5.73e-07	255.639	278.982	297.232	285.444	115.066	131.848	105.604	104.329	303.205	361.772	341.891	157.991	149.942	178.329
ENSGALG00000048441	ENSGALG00000048441	5.48346	5.14e-05	8.35147	24.6871	2.46191	11.124	0.284232	0.365665	0.141814	0.20845	2.57121	2.78004	21.1665	0.0529459	0	0
ENSGALG00000048475	ENSGALG00000048475	1.37004	7.79e-07	1484.41	1777.69	1738.99	1441.91	590.017	666.45	627.999	547.858	1723.85	1489.89	1360.38	671.936	681.925	986.955
ENSGALG00000048490	ENSGALG00000048490	1.3208	0.0166298	3.41412	1.61003	2.72569	2.052	1.42116	0.522378	1.22905	0.62535	4.15349	4.93064	3.86179	0.105892	1.13968	1.5294
ENSGALG00000048540	ENSGALG00000048540	2.78072	0.017099	0.31515	0.313061	0.395665	0.54	0	0.0522378	0	0.156337	0.346124	0.209814	0.488835	0	0	0.305881
ENSGALG00000048552	ENSGALG00000048552	2.89214	7.77e-07	14.9696	24.2398	15.4309	17.766	2.08437	1.9328	3.02536	2.44929	19.383	12.956	14.0784	3.07086	1.98205	2.69175
ENSGALG00000048590	ENSGALG00000048590	4.29404	2.82e-07	6.04037	4.8748	6.77026	5.67	0.284232	0.208951	0.330899	0.312675	6.37858	6.81896	6.99034	0.0529459	0.247757	0.856467
ENSGALG00000048635	ENSGALG00000048635	2.53118	0.00434372	0.6303	0.536675	1.09907	0.486	0.189488	0.0522378	0.0472713	0.156337	0.791141	0	0.244417	0	0.247757	0.489409
ENSGALG00000048667	ENSGALG00000048667	1.79954	0.000169835	8.71915	7.46873	10.7269	7.452	2.13174	3.18651	2.88355	1.40704	13.4	9.33674	15.2516	1.21776	2.27936	3.24234
ENSGALG00000048674	ENSGALG00000048674	1.73513	7.05e-07	177.009	216.906	261.798	203.85	70.5368	67.7002	60.9326	52.5294	159.662	163.97	189.375	49.2397	65.7546	63.9291
ENSGALG00000048744	ENSGALG00000048744	1.59894	0.0498179	0.577775	0.447229	0.571516	0.432	0.378975	0.0522378	0.0945425	0.104225	0.395571	1.67851	0.391068	0.158838	0.396411	0.856467
ENSGALG00000048786	ENSGALG00000048786	5.50945	4.64e-05	154.318	175.403	28.2241	163.782	5.02143	3.81336	0.283628	2.0845	94.937	64.0983	91.9009	1.53543	1.88295	4.22116
ENSGALG00000048829	ENSGALG00000048829	1.1002	5.33e-06	98.4844	92.7107	87.9255	89.3699	49.7879	39.0739	35.5007	43.566	79.5591	81.8276	72.4942	43.098	56.6372	51.6939
ENSGALG00000048847	ENSGALG00000048847	2.75809	0.010574	1.20807	0.581398	2.28606	0.486	0.142116	0.156713	0.330899	0	0.593356	6.24198	0.488835	0	0.74327	0.0611762
ENSGALG00000048883	ENSGALG00000048883	2.41763	1.93e-08	108.307	112.299	87.9694	105.246	20.2278	18.3355	19.9485	17.0929	118.375	108.369	105.344	18.8487	16.897	23.0634
ENSGALG00000048899	ENSGALG00000048899	1.69729	1.33e-06	93.9672	90.2956	61.6797	84.5099	26.623	23.716	22.4538	26.8379	76.8396	80.6736	68.5835	21.496	30.375	28.9363
ENSGALG00000048909	ENSGALG00000048909	5.15897	1.05e-05	5.14745	6.97678	8.44085	2.052	0.189488	0.208951	0.141814	0.0521125	6.77415	10.9628	5.9149	0.370621	0.346859	0.917643
ENSGALG00000048940	ENSGALG00000048940	1.62177	2.96e-06	54.9937	69.7231	80.276	74.628	24.7282	18.6489	25.9046	19.2295	75.4551	103.176	81.1466	13.713	9.61296	12.3576
ENSGALG00000049002	ENSGALG00000049002	2.92053	9.59e-07	17.7534	24.5529	24.9708	20.574	1.84751	2.55965	3.97079	2.9183	22.7453	22.083	27.4725	2.32962	2.97308	4.34351
ENSGALG00000049070	ENSGALG00000049070	1.64484	3.95e-07	127.583	159.661	109.775	122.202	43.3453	39.0739	39.4715	40.2829	111.205	119.909	122.551	39.0741	38.8482	41.4163
ENSGALG00000049122	ENSGALG00000049122	3.10481	0.00580278	1.78585	0.447229	0.659441	0.756	0.23686	0	0.0945425	0.0521125	1.58228	1.15398	0.879903	0.0529459	0	0
ENSGALG00000049168	ENSGALG00000049168	1.16869	0.0279342	0.997975	0.805013	1.97832	1.512	0.521091	0.522378	0.614526	0.62535	1.3845	0.891711	0.391068	0.317675	1.18923	0.244705
ENSGALG00000049233	ENSGALG00000049233	2.78504	0.00489029	2.04847	1.38641	2.72569	1.89	0.473719	0	0.519984	0.104225	0.791141	2.46532	1.51539	0.211784	0.74327	1.40705
ENSGALG00000049278	ENSGALG00000049278	3.40594	1.1e-05	5.98785	6.70844	8.13311	6.804	0.615835	0.835805	0.850883	0.20845	7.26861	12.379	8.21242	0.158838	0.445962	0.428233
ENSGALG00000049298	ENSGALG00000049298	4.46674	0.000362349	0.73535	1.02863	1.18699	0.971999	0	0.0522378	0	0.104225	0.642802	2.09814	0.391068	0	0.0495513	0.122352
ENSGALG00000049326	ENSGALG00000049326	2.12825	6.52e-08	160.149	212.568	234.102	202.77	40.124	46.7528	48.3112	45.4421	160.404	164.547	97.327	55.2755	60.2048	79.4067
ENSGALG00000049379	ENSGALG00000049379	1.0022	0.000139091	143.131	211.942	208.076	198.342	81.006	107.976	75.3504	106.831	174.002	192.557	180.478	98.2146	175.263	207.204
ENSGALG00000049400	ENSGALG00000049400	3.72189	0.00302217	2.20605	0.670844	1.01114	1.134	0.0947439	0	0	0.260562	0.0988927	2.62268	0.0977669	0	0.0991026	0.183529
ENSGALG00000049402	ENSGALG00000049402	2.12653	5.73e-06	24.3716	28.8016	28.0922	40.986	5.30566	8.51476	7.8943	5.57603	36.3431	20.2471	45.2172	9.15964	8.12642	12.9082
ENSGALG00000049424	ENSGALG00000049424	1.19526	0.0008415	36.1897	42.0843	56.4482	53.19	13.0747	25.3353	15.6941	26.1083	50.8308	81.9325	18.2824	21.6549	22.199	25.9387
ENSGALG00000049432	ENSGALG00000049432	1.86298	0.0492618	0.262625	0.0894459	0.659441	0.54	0.0947439	0.156713	0.0945425	0.0521125	1.23616	0.524536	0.0977669	0.317675	0.445962	0.428233
ENSGALG00000049433	ENSGALG00000049433	2.65635	0.0323206	0.367675	0.402507	0.307739	1.026	0	0.261189	0	0.0521125	0.395571	0.262268	1.95534	0.0529459	0	0.0611762
ENSGALG00000049530	ENSGALG00000049530	1.43189	0.0303819	1.62827	2.28087	2.90154	4.644	0.23686	1.56713	1.13451	1.19859	8.55421	4.30119	1.90646	2.5414	3.12173	4.28233
ENSGALG00000049564	ENSGALG00000049564	1.63269	8.43e-08	136.197	168.292	135.757	143.478	45.1928	50.0438	42.4969	46.1195	181.715	164.232	162.88	51.887	56.6867	62.4609
ENSGALG00000049574	ENSGALG00000049574	4.88748	2.33e-07	46.7998	39.1326	67.219	41.526	2.41597	0.94028	2.03266	0.938024	53.6493	44.3233	21.2643	1.48249	2.18026	1.2847
ENSGALG00000049623	ENSGALG00000049623	2.18912	0.0358456	0.472725	1.52058	0.571516	0.702	0.189488	0.0522378	0.425441	0	1.2856	0.681896	0.831019	0.264729	0.0495513	0.428233
ENSGALG00000049664	ENSGALG00000049664	2.33269	0.0499835	0.4202	0.447229	1.01114	1.35	0	0.47014	0.141814	0	1.23616	1.36379	1.80869	0	0	0.183529
ENSGALG00000049674	ENSGALG00000049674	1.91365	0.00265574	2.15352	1.07335	2.63776	1.242	0.568463	0.313427	0.519984	0.4169	1.68118	2.46532	2.00422	0.476513	0.891924	0.550586
ENSGALG00000049692	ENSGALG00000049692	1.39546	0.0390516	1.41817	0.715567	1.23096	0.971999	0.142116	0.261189	0.519984	0.677462	1.33505	1.15398	2.59082	1.53543	0.445962	0.856467
ENSGALG00000049724	ENSGALG00000049724	4.89105	1.26e-05	3.41412	2.41504	5.71516	7.29	0.23686	0.208951	0.0945425	0.0521125	5.48854	7.3435	4.88835	0.264729	0.396411	0.244705
ENSGALG00000049750	ENSGALG00000049750	3.50185	0.00395495	0.157575	1.1628	0.835292	0.971999	0	0.0522378	0.141814	0.0521125	2.0273	1.67851	0.488835	0.423567	0	0
ENSGALG00000049769	ENSGALG00000049769	2.44129	0.00194002	1.10302	1.38641	2.37399	2.916	0.284232	0.156713	0.661798	0.260562	2.17564	1.88833	1.12432	0.794188	0.0991026	0.611762
ENSGALG00000049774	ENSGALG00000049774	1.37249	4.83e-06	46.1169	43.9627	47.8754	46.872	22.4543	16.4027	15.4104	15.3732	35.6508	32.2065	34.3651	24.9905	19.7214	19.5764
ENSGALG00000049789	ENSGALG00000049789	5.03779	7.31e-06	25.5271	20.662	14.6396	12.906	1.1843	0.626853	0.236356	0.104225	24.6243	13.2708	26.0549	0.635351	0.792821	0.305881
ENSGALG00000049790	ENSGALG00000049790	1.00353	0.016862	3.5717	3.35422	3.47306	3.942	2.79494	1.72385	1.08724	1.35492	3.26346	4.4061	1.12432	1.53543	1.58564	1.5294
ENSGALG00000049815	ENSGALG00000049815	1.87103	0.0308821	0.472725	0.581398	0.219814	0.863999	0.0473719	0.261189	0.141814	0.104225	0.395571	0.104907	1.1732	0.264729	0.247757	0.0611762
ENSGALG00000049883	ENSGALG00000049883	1.13366	0.00074095	8.404	8.05013	10.9028	6.696	4.73719	3.49993	3.40353	3.49154	6.87304	8.39257	6.5015	4.07683	4.80648	5.1388
ENSGALG00000049889	ENSGALG00000049889	1.80075	1.41e-05	7.87875	7.33456	7.12196	8.90999	2.22648	2.50741	2.12721	1.87605	5.68633	4.66837	7.82136	0.794188	1.43699	1.5294
ENSGALG00000049965	ENSGALG00000049965	4.14136	0.000252686	1.83837	1.11807	2.28606	1.458	0.0473719	0	0.0945425	0.20845	3.06567	1.83588	1.75981	0.423567	0.445962	0.978819
ENSGALG00000049986	ENSGALG00000049986	1.00348	0.00350605	13.4989	11.5385	14.0681	12.798	8.29009	3.44769	7.18523	6.30561	8.60366	10.4383	9.23898	4.44746	3.96411	2.38587
ENSGALG00000050121	ENSGALG00000050121	2.64496	0.000198914	2.04847	1.78892	3.03343	3.132	0.189488	0.365665	0.567255	0.4169	3.3129	2.88495	2.29752	0.105892	0.247757	0.244705
ENSGALG00000050162	ENSGALG00000050162	1.45614	0.000315842	7.3535	6.4401	9.05632	6.426	1.98962	2.71637	3.49807	2.18872	5.09297	5.97971	8.45684	1.53543	1.53609	1.10117
ENSGALG00000050210	ENSGALG00000050210	1.04263	4.31e-06	66.3916	92.8448	80.8914	76.572	36.808	36.6709	37.2025	39.397	95.9259	87.0205	86.9148	44.9511	45.2404	57.0162
ENSGALG00000050258	ENSGALG00000050258	1.49825	3.37e-05	30.7796	31.6638	28.4879	28.188	8.85855	13.2684	6.99615	12.1422	25.9099	23.9713	19.7489	10.3774	11.6941	7.83055
ENSGALG00000050284	ENSGALG00000050284	2.97666	0.00803304	0.52525	0.491952	0.747367	0.809999	0	0	0.141814	0.156337	0.148339	0.209814	0.391068	0	0	0
ENSGALG00000050299	ENSGALG00000050299	4.21531	0.00418394	0.52525	0.536675	6.68234	3.132	0	0.0522378	0.236356	0.260562	0.296678	0.104907	1.41762	0.317675	0.0495513	0.428233
ENSGALG00000050329	ENSGALG00000050329	2.11168	0.000152001	6.82825	11.4491	8.265	7.938	0.947439	2.29846	1.79631	2.76196	7.3675	10.4907	5.71937	3.70621	2.62622	2.38587
ENSGALG00000050441	ENSGALG00000050441	3.21502	4.7e-05	3.46665	2.28087	2.37399	2.916	0.473719	0.261189	0.141814	0.260562	4.30183	12.3266	25.5172	0.529459	0.891924	0
ENSGALG00000050449	ENSGALG00000050449	5.57871	2.72e-05	1.52322	2.19142	2.72569	1.998	0	0.0522378	0.0945425	0	2.6701	3.25212	2.59082	0.0529459	0	0.122352
ENSGALG00000050460	ENSGALG00000050460	2.35037	0.013013	0.4202	0.626121	0.439627	0.432	0.142116	0.104476	0	0.104225	0.54391	0.524536	0.831019	0.0529459	0.198205	0.428233
ENSGALG00000050481	ENSGALG00000050481	1.02503	5.7e-05	38.2382	38.9984	44.6661	43.416	18.1435	24.5518	20.563	15.9985	52.067	56.1253	51.4254	26.9495	21.208	33.5245
ENSGALG00000050563	ENSGALG00000050563	1.07288	0.0126013	3.04645	3.08588	3.20928	3.348	2.08437	1.67161	1.3236	0.781687	4.79629	3.93402	3.47073	2.06489	2.08116	3.18116
ENSGALG00000050665	ENSGALG00000050665	3.52387	0.00100125	3.3616	3.08588	1.80247	0.702	0.426347	0.156713	0.0472713	0.104225	3.4118	5.82235	3.71514	0.264729	0.247757	0.122352
ENSGALG00000050669	ENSGALG00000050669	1.66855	0.00915217	1.73332	2.10198	1.09907	0.809999	0.331604	0.522378	0.283628	0.62535	1.63173	0.944164	0.879903	0.635351	1.18923	1.46823
ENSGALG00000050683	ENSGALG00000050683	1.38517	0.0274229	1.41817	0.536675	1.40681	0.809999	0.426347	0.417902	0.236356	0.469012	1.23616	1.15398	0.635485	0.635351	0.545064	0.305881
ENSGALG00000050713	ENSGALG00000050713	1.07297	0.000680566	20.3797	23.5243	16.3981	19.17	9.99548	12.2759	6.61798	8.02532	17.1084	17.9391	17.6958	6.4594	8.47327	14.9882
ENSGALG00000050728	ENSGALG00000050728	4.87067	2.2e-05	378.758	376.075	57.9429	351	13.5484	11.9625	5.76709	7.66053	239.32	145.873	212.252	7.51832	7.97776	18.7811
ENSGALG00000050741	ENSGALG00000050741	3.31399	0.000224054	3.09897	4.42757	1.8904	5.076	0.331604	0.731329	0.189085	0.156337	3.4118	3.51439	2.05311	0.423567	0.198205	0.122352
ENSGALG00000050762	ENSGALG00000050762	5.12963	0.000340777	1.36565	0.715567	1.5387	0.756	0	0	0.0945425	0	2.62066	0.524536	1.12432	0.158838	0	0.367057
ENSGALG00000050766	ENSGALG00000050766	2.57396	0.0187284	0.157575	0.223615	0.703404	0.54	0.0947439	0	0.0945425	0.0521125	0.0494463	0.681896	0.293301	0.0529459	0	0.0611762
ENSGALG00000050885	ENSGALG00000050885	2.72789	9.95e-05	12.0807	10.6441	11.2545	12.204	3.17392	1.72385	1.22905	0.62535	14.1911	10.753	10.8521	1.69427	0.792821	1.5294
ENSGALG00000050910	ENSGALG00000050910	4.74769	0.000816896	1.31312	0.626121	1.84644	0.917999	0	0	0.141814	0	2.12619	2.57023	0.928786	0.211784	0	0.0611762
ENSGALG00000050934	ENSGALG00000050934	2.3748	0.00283947	1.73332	0.894459	1.62662	1.998	0.0947439	0.574616	0.236356	0.260562	1.87896	9.33674	4.54616	0.317675	0.445962	0.917643
ENSGALG00000050964	ENSGALG00000050964	5.22005	5.43e-07	35.8746	42.5315	31.1696	39.636	1.70539	0.731329	1.18178	0.20845	62.4013	68.5568	42.3331	0.90008	1.98205	1.34588
ENSGALG00000050998	ENSGALG00000050998	3.09448	1.09e-07	42.3877	45.4385	51.92	51.03	4.35822	7.73119	4.72713	5.0028	45.1939	53.1879	50.3011	5.55932	6.29302	10.4611
ENSGALG00000051039	ENSGALG00000051039	1.90213	0.0193442	1.6808	0.76029	1.71455	1.836	0.521091	0.156713	0.0945425	0.781687	4.40072	3.40948	3.32408	1.05892	1.38744	1.95764
ENSGALG00000051054	ENSGALG00000051054	1.75194	1.45e-05	144.706	277.819	210.977	195.588	45.2402	73.2374	57.4818	64.3068	166.733	481.576	174.465	68.1943	132.352	51.7551
ENSGALG00000051082	ENSGALG00000051082	1.20602	1.85e-05	58.2502	54.07	47.9194	43.524	20.5594	23.3503	24.7701	17.5619	52.5614	62.7345	61.251	20.4901	26.8568	21.7175
ENSGALG00000051086	ENSGALG00000051086	1.57884	0.00480133	3.93937	2.05726	3.60494	1.728	0.900067	1.41042	0.709069	0.677462	3.46124	6.45179	4.1551	1.53543	1.88295	1.95764
ENSGALG00000051089	ENSGALG00000051089	3.49992	9.25e-05	1.62827	0.849736	1.67058	1.296	0.0947439	0.104476	0.0945425	0.156337	1.87896	1.15398	1.71092	0	0.644167	0.0611762
ENSGALG00000051154	ENSGALG00000051154	3.52403	6.17e-06	3.25655	3.66728	4.87986	4.752	0.331604	0.208951	0.519984	0.312675	4.99408	3.09476	3.95956	0.847134	0.148654	0.305881
ENSGALG00000051188	ENSGALG00000051188	1.10463	0.00172448	81.4663	78.8466	97.8171	117.99	46.614	27.8427	32.759	63.7336	45.2434	76.4773	45.706	15.3014	50.2946	88.2161
ENSGALG00000051258	ENSGALG00000051258	1.67471	3.06e-06	74.7956	101.432	74.2091	70.254	26.623	28.2084	24.0611	19.1253	88.8056	54.8664	46.7815	28.0084	26.3613	38.7857
ENSGALG00000051278	ENSGALG00000051278	1.3532	1.25e-05	30.8847	30.4563	35.434	33.912	11.8904	13.2162	15.2686	9.48447	18.4435	29.374	32.8986	6.35351	8.62193	7.9529
ENSGALG00000051282	ENSGALG00000051282	1.97161	0.000127123	8.03632	10.6888	7.82537	6.912	2.17911	3.13427	1.70177	1.30281	8.94979	7.29105	7.67471	1.05892	0.891924	2.14117
ENSGALG00000051349	ENSGALG00000051349	5.13588	0.000141041	1.0505	2.01253	2.02229	2.97	0	0.156713	0.0472713	0	1.82951	4.61591	2.63971	0.211784	0.0495513	0.244705
ENSGALG00000051365	ENSGALG00000051365	4.19659	2.38e-08	50.7391	45.036	48.4909	46.548	3.69501	2.40294	1.98539	2.03239	49.2485	58.5382	50.3989	2.01194	1.98205	3.30351
ENSGALG00000051380	ENSGALG00000051380	2.38708	8.13e-08	32.8281	38.1487	44.3584	36.342	6.67944	8.35805	6.38162	6.87885	40.2493	47.3131	40.2311	6.83002	8.22552	15.8446
ENSGALG00000051385	ENSGALG00000051385	2.36441	6.59e-09	262.993	296.066	299.65	285.12	60.0202	53.9616	49.2094	53.6237	246.688	280.994	272.721	54.7461	68.8268	65.0303
ENSGALG00000051388	ENSGALG00000051388	6.60596	1.71e-06	9.71712	3.53311	12.2216	6.696	0.0473719	0.0522378	0.0472713	0.156337	6.42802	16.5753	6.15932	0.264729	0.0991026	1.04
ENSGALG00000051397	ENSGALG00000051397	1.08583	2.1e-05	122.908	123.927	83.9249	113.562	47.4667	54.1183	48.5476	54.5618	100.327	102.075	85.986	42.9391	48.3125	41.0492
ENSGALG00000051425	ENSGALG00000051425	5.90206	9.52e-06	6.61815	4.65119	8.00122	6.48	0	0.156713	0.236356	0	5.53799	4.56346	5.37718	0.211784	0.0495513	0.122352
ENSGALG00000051439	ENSGALG00000051439	3.99416	0.000922067	1.57575	0.805013	1.49473	1.296	0.0947439	0	0.189085	0	2.27453	3.98647	1.31985	0.211784	0.297308	0.550586
ENSGALG00000051457	ENSGALG00000051457	3.26987	3.77e-06	5.56765	4.8748	3.95665	4.536	0.378975	0.679091	0.37817	0.469012	6.32913	3.25212	7.82136	0.264729	0.693718	1.71293
ENSGALG00000051458	ENSGALG00000051458	1.43033	3.91e-06	39.0786	38.9984	39.5225	32.4	16.7697	12.9027	12.9051	11.7253	32.3379	42.4874	29.9656	16.0426	22.5458	20.7387
ENSGALG00000051507	ENSGALG00000051507	3.31144	0.00109494	0.73535	1.65475	2.33003	0.54	0.189488	0.156713	0.0472713	0.104225	2.47232	4.66837	0.831019	0.476513	0.0991026	0.183529
ENSGALG00000051513	ENSGALG00000051513	3.2755	0.0143928	0.157575	0.313061	0.307739	0.432	0	0.104476	0	0	0.247232	0.314721	0.14665	0	0	0.122352
ENSGALG00000051518	ENSGALG00000051518	1.51417	0.000829721	2.83635	3.13061	2.50588	3.402	0.757951	1.25371	0.945425	1.09436	2.17564	0.891711	2.63971	0.90008	0.644167	0.734114
ENSGALG00000051531	ENSGALG00000051531	5.1147	0.000112673	1.52322	1.78892	2.98947	1.62	0.0473719	0.156713	0	0	1.33505	3.40948	2.83524	0.0529459	0.0495513	0.0611762
ENSGALG00000051550	ENSGALG00000051550	1.60253	0.0186762	0.94545	1.65475	4.79194	4.266	1.08955	1.20147	0.850883	0.573237	0	0.419629	0.782136	0.211784	0.297308	0.428233
ENSGALG00000051562	ENSGALG00000051562	3.70207	0.000249994	3.20402	4.69591	3.60494	4.212	0	0.47014	0.236356	0.469012	5.48854	5.1929	1.07544	0.370621	0.495513	0.305881
ENSGALG00000051578	ENSGALG00000051578	2.81513	0.0194635	0.2101	0.357784	0.48359	0.162	0	0	0.0472713	0.104225	0.791141	0.681896	0.488835	0.90008	0.297308	0.122352
ENSGALG00000051596	ENSGALG00000051596	6.8005	1.7e-08	21.2726	25.6262	28.5758	29.592	0.0947439	0.417902	0.236356	0.156337	43.6117	21.7682	35.3428	0.0529459	0.148654	1.34588
ENSGALG00000051684	ENSGALG00000051684	7.08311	3.86e-08	11.2403	18.56	20.1789	22.248	0.142116	0.104476	0.189085	0.0521125	30.4095	13.7953	29.0368	0.264729	0	0.978819
ENSGALG00000051709	ENSGALG00000051709	4.57766	2.32e-07	7.1434	7.91596	10.3752	10.53	0.23686	0.522378	0.330899	0.364787	10.8782	2.88495	8.65237	0.0529459	0.148654	0.489409
ENSGALG00000051715	ENSGALG00000051715	2.69302	0.000882885	2.04847	1.65475	1.14303	1.242	0.0947439	0.417902	0.236356	0.156337	2.52176	0.944164	3.12854	0.211784	0.445962	0.244705
ENSGALG00000051741	ENSGALG00000051741	2.9956	0.00228935	1.73332	1.11807	1.5387	1.512	0	0.156713	0.189085	0.364787	1.2856	1.67851	0.537718	0	0.247757	0.0611762
ENSGALG00000051765	ENSGALG00000051765	1.25936	1.65e-06	295.348	398.839	400.457	355.752	147.042	140.363	163.984	139.505	327.681	306.801	300.193	122.04	126.207	187.994
ENSGALG00000051777	ENSGALG00000051777	1.27215	0.000696156	6.04037	8.72097	7.20989	5.616	3.22129	2.24622	3.30899	2.34506	7.31806	8.0254	5.57272	3.28265	2.37846	2.38587
ENSGALG00000051798	ENSGALG00000051798	1.03552	1.75e-05	23.3736	28.3991	30.5101	26.676	12.5536	14.052	11.4869	13.8098	31.349	27.9578	33.2896	12.76	15.3114	17.4964
ENSGALG00000051808	ENSGALG00000051808	4.18506	0.00198193	1.73332	1.34169	2.06625	1.674	0.331604	0	0	0	3.01623	2.36041	0.928786	0.211784	0.148654	0.305881
ENSGALG00000051827	ENSGALG00000051827	3.46949	0.00580739	0.8404	0.447229	0.219814	0.432	0	0	0.0945425	0.0521125	0.494463	0.576989	4.54616	0.105892	0.0991026	0.0611762
ENSGALG00000051917	ENSGALG00000051917	1.68225	3.58e-06	55.2563	44.8124	45.8971	47.628	13.3115	18.3877	11.1087	16.207	59.0884	82.3521	56.2649	18.9546	28.6407	38.1128
ENSGALG00000051945	ENSGALG00000051945	2.8187	0.0164801	1.52322	0.402507	0.747367	1.08	0	0.261189	0.236356	0	2.12619	0.73435	1.4665	0	0	0.244705
ENSGALG00000051967	ENSGALG00000051967	2.92844	0.00438675	0.472725	0.983905	0.791329	1.026	0	0.0522378	0.141814	0.20845	1.78007	0.839257	1.12432	0.317675	0.0991026	0.367057
ENSGALG00000052148	ENSGALG00000052148	1.1135	0.00421669	5.35755	2.68338	5.05572	4.968	2.22648	2.14175	1.89085	1.87605	4.59851	4.66837	1.95534	1.11186	0.297308	2.07999
ENSGALG00000052184	ENSGALG00000052184	4.23901	3.94e-07	15.6524	25.2237	39.0829	35.91	1.56327	1.67161	1.46541	1.2507	25.7615	32.5212	27.668	0.688297	2.13071	1.59058
ENSGALG00000052259	ENSGALG00000052259	1.26719	7.08e-05	12.5009	14.7586	16.3541	16.524	6.30047	6.11182	7.27977	4.63801	15.3778	14.6345	16.0827	3.75916	5.5993	2.50822
ENSGALG00000052300	ENSGALG00000052300	1.14015	8.58e-05	32.0402	19.8123	26.3337	26.676	12.9799	12.1192	10.0688	11.3084	39.5571	44.9527	20.0422	10.6421	20.1674	17.9246
ENSGALG00000052302	ENSGALG00000052302	3.45307	1.19e-07	61.034	126.074	100.323	89.3699	7.53214	9.35056	8.887	7.76476	96.9148	64.8326	66.6282	13.9248	8.12642	14.8046
ENSGALG00000052377	ENSGALG00000052377	3.22511	0.000169291	1.78585	1.52058	1.84644	1.188	0.189488	0.156713	0.236356	0.0521125	1.92841	1.57361	1.85757	0	0	0.122352
ENSGALG00000052383	ENSGALG00000052383	2.19103	0.000212276	10.2949	6.12704	9.49595	7.56	2.98443	0.992518	1.27632	1.87605	9.44425	7.86804	9.92335	1.90605	2.72532	1.77411
ENSGALG00000052396	ENSGALG00000052396	2.57914	4.5e-07	23.4261	23.7032	21.7176	16.308	4.35822	3.02979	3.16717	3.3352	40.6449	24.1811	36.907	3.75916	2.27936	2.5694
ENSGALG00000052410	ENSGALG00000052410	3.51614	0.000707232	1.62827	1.78892	1.8904	2.592	0	0.365665	0.189085	0.104225	2.76899	1.36379	1.02655	0.317675	0	0
ENSGALG00000052423	ENSGALG00000052423	5.52307	3.26e-05	68.8077	76.2079	12.0898	63.936	1.70539	2.19399	0.330899	0.469012	42.4249	25.7547	44.484	0.741243	0.693718	1.71293
ENSGALG00000052541	ENSGALG00000052541	1.41659	5.85e-07	32.618	38.1934	35.4779	35.208	12.5062	14.5221	11.9596	12.7676	34.2169	36.8749	25.2239	13.1306	13.4284	11.6847
ENSGALG00000052549	ENSGALG00000052549	2.66403	4.89e-05	3.67675	4.33813	5.67119	5.454	0.947439	0.417902	0.519984	1.04225	2.62066	6.60915	2.24864	1.21776	0.991026	0.305881
ENSGALG00000052619	ENSGALG00000052619	1.12151	3.53e-05	35.4544	33.9	45.985	48.006	18.0961	15.8281	18.3412	21.0013	65.7636	58.8005	42.5775	26.8965	18.2844	35.4822
ENSGALG00000052659	ENSGALG00000052659	1.54332	1.16e-05	29.6241	36.8964	36.4891	29.7	11.6535	13.8953	10.7778	8.07743	32.1401	32.2065	32.2142	11.754	12.4869	15.967
ENSGALG00000052786	ENSGALG00000052786	2.59461	5.08e-08	244.189	330.011	273.053	251.586	45.4297	48.9468	34.5553	48.7773	352.157	237.615	296.869	41.086	43.3574	89.1337
ENSGALG00000052787	ENSGALG00000052787	4.07853	0.000166782	3.5717	2.59393	4.87986	4.158	0	0.47014	0.141814	0.260562	4.84574	4.82573	3.42184	0	0	0.428233
ENSGALG00000052796	ENSGALG00000052796	1.20361	0.00165534	59.7209	39.6693	27.2569	33.372	23.686	15.2534	14.6068	14.383	52.2648	27.2759	46.0482	21.6549	14.023	11.6847
ENSGALG00000053013	ENSGALG00000053013	1.4816	0.000135022	7.61612	6.75317	8.17707	6.426	3.12655	1.88056	2.64719	2.44929	10.6804	7.71068	7.77247	2.5414	3.41904	4.71057
ENSGALG00000053035	ENSGALG00000053035	1.33686	0.000192679	8.45652	12.9697	12.1337	14.526	3.50552	4.80588	5.19984	5.05491	8.60366	8.70729	9.48339	4.5004	4.16231	5.50586
ENSGALG00000053084	ENSGALG00000053084	3.27713	2.67e-07	30.4645	44.3204	54.8655	50.274	4.35822	3.60441	6.00345	4.06477	30.4095	56.6499	27.1792	3.86505	5.25244	9.29878
ENSGALG00000053109	ENSGALG00000053109	2.83337	0.0271167	1.20807	0.134169	0.48359	0.863999	0.23686	0.104476	0	0	0.197785	0.209814	0.439951	0.0529459	0.346859	0.0611762
ENSGALG00000053120	ENSGALG00000053120	2.63946	0.000801289	0.787875	0.626121	0.703404	0.863999	0.142116	0.104476	0.0945425	0.104225	0.692249	0.104907	0.195534	0	0.198205	0.122352
ENSGALG00000053122	ENSGALG00000053122	4.59119	9.13e-05	7.09087	4.91952	4.26439	3.942	0	0.417902	0.330899	0.0521125	5.53799	8.07785	6.84369	0	0.594616	0.0611762
ENSGALG00000053125	ENSGALG00000053125	1.98927	0.00173798	1.31312	0.983905	1.23096	1.188	0.189488	0.261189	0.37817	0.312675	1.53284	2.04569	0.684369	0.370621	0.644167	0.428233
ENSGALG00000053206	ENSGALG00000053206	2.03262	3.16e-05	13.3939	16.7711	9.80369	8.58599	2.65283	2.87308	3.54534	2.5014	10.2354	12.7462	12.9052	3.38854	4.11276	4.58821
ENSGALG00000053272	ENSGALG00000053272	5.4289	1.6e-05	6.7232	3.712	9.01236	5.94	0	0.261189	0.0472713	0.260562	7.07082	8.75975	3.47073	0	0.0495513	0
ENSGALG00000053347	ENSGALG00000053347	1.14084	0.00163879	5.72522	5.76926	9.62784	9.28799	3.50552	3.91783	2.83628	3.17886	16.7129	16.6802	8.31019	4.28862	5.84706	5.87291
ENSGALG00000053358	ENSGALG00000053358	2.11912	0.0352416	1.15555	1.96781	6.15478	4.752	0.0473719	0.261189	1.46541	1.35492	6.87304	4.72082	1.36874	0.953026	1.48654	0.305881
ENSGALG00000053415	ENSGALG00000053415	3.80868	0.000571803	1.62827	1.92309	3.12135	1.566	0.0947439	0.104476	0	0.364787	1.73062	0.629443	0.684369	0	0.198205	0
ENSGALG00000053493	ENSGALG00000053493	5.17404	2.9e-07	37.8705	30.5905	49.1064	36.072	0.663207	1.82832	1.22905	0.4169	41.7821	36.665	15.105	1.42954	1.7343	2.32469
ENSGALG00000053581	ENSGALG00000053581	2.053	0.00984536	0.4202	0.894459	1.67058	1.35	0.142116	0.208951	0.189085	0.469012	0.692249	0.157361	0.488835	0.582405	0.0991026	0
ENSGALG00000053645	ENSGALG00000053645	2.59146	0.00112851	2.20605	2.28087	1.31888	2.646	0.189488	0.156713	0.283628	0.729575	2.86789	2.41286	1.90646	0.0529459	0.594616	0.428233
ENSGALG00000053667	ENSGALG00000053667	2.7906	0.0305959	0.73535	0.178892	0.351702	2.484	0	0.313427	0.0945425	0.104225	0.840588	0.891711	63.0108	0.105892	0.0495513	0.183529
ENSGALG00000053742	ENSGALG00000053742	1.20265	9.5e-06	23.7938	22.4062	26.2018	21.222	8.29009	10.1864	10.8251	10.4225	17.059	18.8833	12.0253	8.4184	11.3473	12.7246
ENSGALG00000053755	ENSGALG00000053755	3.4813	0.00257237	0.73535	0.581398	0.615478	0.594	0	0.104476	0.0945425	0	0.54391	0.157361	0	0	0	0.0611762
ENSGALG00000053768	ENSGALG00000053768	2.5473	0.0165636	0.262625	0.805013	0.791329	0.324	0	0.104476	0.189085	0.0521125	0.148339	0.944164	0.928786	0.741243	0.148654	0.244705
ENSGALG00000053861	ENSGALG00000053861	4.11382	0.000386589	1.78585	1.25224	0.879255	0.917999	0	0.156713	0.0472713	0.0521125	0.642802	1.25889	0.879903	0.264729	0.198205	0
ENSGALG00000053873	ENSGALG00000053873	2.30042	0.0212591	1.20807	0.670844	0.879255	0.594	0.0473719	0	0.236356	0.364787	1.73062	0.472082	0.342184	0.105892	0.495513	0.428233
ENSGALG00000053925	ENSGALG00000053925	1.00405	0.00763612	4.88482	3.35422	3.16532	4.428	2.27385	1.67161	1.46541	2.29295	3.56014	4.03893	2.54194	1.53543	2.52712	2.69175
ENSGALG00000053932	ENSGALG00000053932	1.45743	0.0166589	1.2606	0.894459	1.80247	1.944	0.852695	0.522378	0.283628	0.4169	4.45017	3.30458	1.31985	0.582405	2.42801	2.5694
ENSGALG00000053964	ENSGALG00000053964	1.08629	0.0198635	56.0442	19.7228	20.6185	17.658	15.8222	12.4326	13.945	10.3704	41.1888	110.1	18.869	17.0486	29.1857	10.3388
ENSGALG00000054032	ENSGALG00000054032	1.10759	0.0466475	1.15555	0.805013	1.09907	1.566	0.331604	0.522378	0.803611	0.4169	0.741695	0.839257	0.293301	0.476513	0.495513	0.550586
ENSGALG00000054059	ENSGALG00000054059	1.35514	0.00201709	4.14947	6.17177	9.84765	5.508	3.07918	2.45518	1.84358	2.39717	9.54314	2.20305	0.831019	2.32962	2.62622	1.65176
ENSGALG00000054084	ENSGALG00000054084	4.15387	6.75e-07	11.9757	6.75317	15.7826	9.39599	0.521091	0.626853	0.614526	0.62535	9.09812	11.9594	8.40796	0.688297	0.941475	0.856467
ENSGALG00000054086	ENSGALG00000054086	2.24489	8.33e-08	29.6766	29.696	29.1913	30.348	6.11098	5.38049	7.27977	5.68026	28.4811	29.3215	27.1303	7.88894	9.21654	9.42113
ENSGALG00000054128	ENSGALG00000054128	1.97369	0.00670726	0.892925	2.50449	1.49473	1.242	0.189488	0.679091	0.236356	0.4169	0.890034	0.891711	0.684369	0.0529459	0.396411	0.305881
ENSGALG00000054154	ENSGALG00000054154	1.12222	0.000293654	9.29692	9.12348	9.89162	8.63999	3.83713	5.27602	3.40353	4.06477	10.631	7.92049	9.23898	4.92397	4.85603	6.23997
ENSGALG00000054168	ENSGALG00000054168	3.8533	0.000378327	4.98987	5.36675	6.85819	7.83	0.189488	0	1.03997	0.4169	4.94463	4.09138	4.39951	0.158838	0.247757	0.244705
ENSGALG00000054169	ENSGALG00000054169	5.14458	1.95e-05	2.5212	1.52058	3.34117	2.484	0.0947439	0.0522378	0	0.104225	1.03837	4.03893	1.4665	0	0	0.0611762
ENSGALG00000054231	ENSGALG00000054231	4.49289	8.63e-06	8.404	10.6888	12.3096	7.614	0.663207	0.0522378	0.614526	0.312675	8.01031	11.5922	9.72781	0.211784	0.445962	0.122352
ENSGALG00000054258	ENSGALG00000054258	2.53155	0.0077766	0.6303	0.581398	0.747367	1.134	0	0.208951	0.141814	0.156337	0.148339	1.52115	1.1732	0.423567	0.148654	0.183529
ENSGALG00000054272	ENSGALG00000054272	1.26945	0.00178807	5.62017	4.69591	5.31949	7.506	3.07918	1.98504	2.64719	1.61549	5.88411	4.66837	5.6216	1.37659	1.48654	3.18116
ENSGALG00000054284	ENSGALG00000054284	3.49706	0.00486972	1.20807	0.313061	1.05511	0.54	0	0	0.141814	0.104225	0.494463	0.262268	0.244417	0	0	0.122352
ENSGALG00000054315	ENSGALG00000054315	2.9618	0.00248299	1.36565	1.11807	1.8904	2.214	0.0473719	0.522378	0.189085	0.0521125	2.12619	4.14383	1.27097	0.317675	1.33789	1.71293
ENSGALG00000054329	ENSGALG00000054329	1.56168	3.06e-05	12.0282	10.2863	12.1337	10.908	3.17392	3.23874	4.91621	3.64787	6.67525	9.38919	14.8117	4.34156	3.17128	3.18116
ENSGALG00000054351	ENSGALG00000054351	1.75852	0.0313426	0.892925	0.581398	0.791329	0.378	0.23686	0.365665	0.0945425	0.0521125	0.296678	0.576989	0.537718	0.476513	0.0991026	0.305881
ENSGALG00000054390	ENSGALG00000054390	5.60626	1.8e-06	6.5131	2.63865	4.74798	4.59	0.142116	0.104476	0.0472713	0.0521125	5.88411	3.51439	4.30175	0	0.0495513	0.305881
ENSGALG00000054404	ENSGALG00000054404	2.42371	1.44e-06	170.181	155.77	263.117	210.546	38.7976	32.283	46.704	27.3069	271.806	247.004	169.577	49.3985	48.4612	81.242
ENSGALG00000054412	ENSGALG00000054412	1.21698	2.91e-06	39.1836	45.2149	38.7312	40.716	17.3855	14.5743	17.4904	19.3858	37.777	42.6972	50.5944	17.0486	16.6988	18.6587
ENSGALG00000054456	ENSGALG00000054456	3.54359	4.16e-05	2.3111	4.56174	6.41856	2.322	0.378975	0.208951	0.37817	0.312675	1.53284	0.996618	6.59927	0	0	0.0611762
ENSGALG00000054465	ENSGALG00000054465	3.17642	0.0134538	1.31312	0.178892	1.27492	0.702	0	0.156713	0	0.20845	0.296678	0.314721	0	0	0	0.122352
ENSGALG00000054527	ENSGALG00000054527	1.70016	7.49e-05	6.303	7.28984	8.35292	6.156	1.46853	2.50741	2.22175	2.24084	5.58744	6.60915	8.31019	2.59435	1.18923	4.77174
ENSGALG00000054569	ENSGALG00000054569	3.36523	2.28e-06	6.88077	5.50092	6.77026	7.074	0.805323	0.365665	0.75634	0.521125	3.85681	3.88156	4.20398	0.476513	1.09013	1.59058
ENSGALG00000054572	ENSGALG00000054572	1.2769	0.000358439	10.8727	14.3113	10.3752	10.152	3.45815	6.05958	3.87624	5.05491	13.4494	11.7496	10.901	4.71218	3.71635	6.54585
ENSGALG00000054594	ENSGALG00000054594	3.61067	4.33e-06	11.7131	8.22902	9.93558	8.53199	1.27904	0.626853	0.75634	0.364787	14.3394	13.0085	13.2474	0.0529459	0.346859	0.611762
ENSGALG00000054636	ENSGALG00000054636	3.70728	0.00505588	0.997975	0.849736	0.48359	0.594	0	0	0.189085	0	1.03837	0.681896	0.439951	0.105892	0.0495513	0
ENSGALG00000054690	ENSGALG00000054690	5.06317	2.3e-06	5.51512	3.39894	2.68173	4.482	0.142116	0.156713	0.0945425	0.0521125	5.38965	4.45855	2.59082	0.317675	0.0495513	0.183529
ENSGALG00000054780	ENSGALG00000054780	1.62323	0.000183481	8.98177	9.83905	10.7709	9.17999	3.17392	3.08203	4.20714	1.77182	10.8782	9.07447	8.75014	1.74721	1.78385	2.01881
ENSGALG00000054804	ENSGALG00000054804	4.95892	5.92e-05	2.78382	2.95171	6.85819	5.4	0.142116	0	0.330899	0.0521125	8.40588	12.379	4.25286	0.211784	0.297308	0.244705
ENSGALG00000054805	ENSGALG00000054805	4.65066	3.41e-05	7.03835	16.5475	22.1572	12.744	0.142116	0.208951	0.614526	1.30281	36.3925	25.7547	23.1219	1.2707	2.67577	3.05881
ENSGALG00000054898	ENSGALG00000054898	2.19772	1.35e-07	20.5898	26.6996	23.9597	23.058	4.45296	5.48497	4.91621	5.21125	24.9209	16.7327	17.5492	4.12978	4.65782	4.28233
ENSGALG00000054934	ENSGALG00000054934	2.81526	0.00167976	1.20807	0.491952	1.14303	0.863999	0.0947439	0.104476	0.236356	0.0521125	2.22508	0.944164	0.635485	0.476513	0	0.244705
ENSGALG00000054956	ENSGALG00000054956	1.62383	7.15e-06	19.0666	21.4223	21.0582	21.06	7.01105	6.37301	4.67985	8.12955	15.6745	19.8275	16.7181	5.55932	9.5634	10.4
ENSGALG00000054991	ENSGALG00000054991	1.18862	1.74e-06	526.721	517.936	515.771	482.544	259.267	190.616	206.859	218.612	433.644	517.087	493.136	191.558	223.774	184.569
ENSGALG00000054994	ENSGALG00000054994	2.67567	0.0160432	0.31515	0.626121	1.71455	1.08	0.189488	0.313427	0	0.0521125	1.43394	0.576989	0.195534	0.105892	0.0495513	0.367057
ENSGALG00000055040	ENSGALG00000055040	4.38832	0.00101535	1.10302	0.447229	1.58266	0.54	0	0	0.0945425	0.0521125	1.58228	0.786804	0.782136	0.264729	0	0.122352
ENSGALG00000055058	ENSGALG00000055058	1.97781	5.47e-06	161.619	252.998	221.308	225.342	34.9605	63.6779	50.5802	64.3589	221.322	176.401	158.431	60.3054	46.6278	58.6068
ENSGALG00000055093	ENSGALG00000055093	1.70829	0.044509	0.73535	0.894459	1.27492	0.594	0.615835	0.0522378	0.0945425	0.260562	1.23616	1.88833	1.1732	0.582405	0.941475	0.305881
ENSGALG00000055126	ENSGALG00000055126	2.27268	0.000149425	3.3616	4.60646	5.36345	3.51	1.13693	0.94028	0.425441	0.885912	6.32913	6.45179	5.9149	0.582405	1.63519	0.611762
ENSGALG00000010202	ENTPD5	1.14239	1.55e-05	29.3089	36.9412	43.0395	34.56	16.6276	13.843	16.214	16.8844	33.9696	28.3249	20.0422	25.2552	15.1627	15.6611
ENSGALG00000008563	ENTPD6	1.70674	2.7e-08	101.426	114.044	119.842	117.99	33.2551	31.4471	34.2244	36.6351	104.876	107.372	92.1453	28.2731	36.1229	29.181
ENSGALG00000023691	ENTPD7	1.22231	8.29e-06	56.7795	48.7033	45.5014	41.202	22.1701	20.0593	20.7048	17.5098	48.6552	39.2353	44.2884	20.1724	18.5322	27.5905
ENSGALG00000008936	ENTPD8L	1.42336	4.75e-07	133.256	139.714	124.634	108.702	49.4089	49.8349	41.7405	43.4097	104.085	134.334	84.2262	51.887	69.5205	66.9879
ENSGALG00000034171	EPB41L1	1.1598	9.58e-07	278.803	261.853	262.238	221.994	107.582	104.371	120.447	115.742	308.792	278.686	273.699	91.8082	101.332	96.0466
ENSGALG00000035769	EPB41L2	3.18696	1.48e-06	244.556	352.506	480.249	264.06	26.9546	32.7009	52.802	30.9027	152.344	163.445	189.717	15.672	25.4694	23.5528
ENSGALG00000029935	EPB41L4B	1.08943	1.5e-06	133.308	155.054	151.715	141.048	67.6471	66.7599	74.0268	58.0012	125.693	163.026	132.083	68.9356	81.611	88.0325
ENSGALG00000015403	EPHA3	3.89482	7.39e-06	6.04037	5.27731	6.99008	11.07	0.284232	0.835805	0.330899	0.469012	9.09812	6.03216	10.9988	1.53543	1.04058	0.672938
ENSGALG00000015593	EPHA7	1.8109	1.05e-06	54.1533	74.3743	68.0104	65.988	16.4381	21.8876	14.6068	20.1675	57.8522	58.4333	64.4773	14.7719	19.6223	19.6987
ENSGALG00000009291	EPHX1	2.12802	3.41e-07	21.4827	21.154	23.3003	19.386	4.26347	5.74616	4.15987	4.89857	21.2125	19.198	17.8914	5.61227	5.54975	5.56703
ENSGALG00000023279	EPN3	1.16092	7.6e-07	291.094	334.617	285.01	267.354	126.578	137.229	118.509	132.366	242.781	268.195	271.89	137.818	145.532	169.03
ENSGALG00000010543	EPS15	1.18916	7.14e-07	256.532	307.828	302.815	262.008	115.303	129.027	109.527	129.708	280.806	311.627	253.412	127.706	115.058	118.682
ENSGALG00000013091	EPS8	1.63579	5.61e-08	659.451	709.395	665.992	608.796	210.047	221.749	184.689	214.495	695.809	708.858	680.898	269.865	316.336	406.088
ENSGALG00000016964	EPSTI1	1.08434	4.39e-06	57.3048	68.3814	61.9435	58.806	29.1811	32.4397	24.7701	27.0985	69.8182	85.4469	60.1267	34.8913	49.7991	35.8492
ENSGALG00000015219	EPT1L	1.99558	3.24e-06	14.5494	17.7997	13.1449	12.474	3.74238	3.18651	4.15987	3.07464	17.1579	22.1354	26.2015	0.741243	4.06321	1.89646
ENSGALG00000033510	ERBB3	1.31235	1.11e-07	552.09	636.408	599.872	561.384	234.538	240.294	216.219	232.786	572.885	727.164	492.403	261.817	310.191	331.086
ENSGALG00000014773	ERBIN	1.02206	7.6e-05	333.639	345.798	291.781	255.852	172.86	165.542	130.894	120.797	372.479	258.229	344.091	180.016	132.5	155.143
ENSGALG00000011356	ERICH3H	2.96599	2.12e-07	10.3999	12.0752	14.8594	14.202	1.61065	1.67161	1.41814	1.71971	10.2848	3.35703	8.50572	1.37659	1.53609	2.44705
ENSGALG00000007526	ES1ML2	1.18654	0.0270563	234.261	130.502	50.2055	138.672	93.7964	49.0513	35.028	60.6068	111.749	83.7684	69.4145	45.1099	114.909	58.7291
ENSGALG00000027056	ETFBKMT	1.98946	1.18e-05	13.8141	13.0144	11.826	11.178	2.46334	2.24622	3.73443	3.80421	10.5815	9.33674	10.0211	4.34156	3.56769	2.50822
ENSGALG00000000669	ETV3	1.34642	2.78e-07	211.518	243.695	223.463	191.268	89.2487	84.4163	82.8665	77.4391	205.993	245.483	218.118	82.9662	90.6294	89.5619
ENSGALG00000000504	ETV7	1.90889	6.85e-06	24.8443	16.3686	23.3442	25.65	4.68982	5.85063	5.38892	7.55631	20.0752	37.8715	18.2824	6.19467	7.6309	4.46586
ENSGALG00000011209	EVL	1.84197	1.61e-06	70.1209	62.6568	56.0965	58.806	18.0961	14.6266	13.236	21.6267	69.4226	117.548	78.9468	12.2305	18.5817	15.7835
ENSGALG00000016098	EXOC6B	1.10305	2.06e-06	126.323	146.781	160.728	144.612	67.9314	72.8195	64.0526	57.897	161.096	145.716	119.08	68.3532	90.0843	112.442
ENSGALG00000043280	EXOC8	1.44298	4.76e-06	76.634	107.201	75.2203	70.146	33.4446	28.6263	29.0718	27.0464	69.9666	48.4671	64.2329	27.5848	28.1451	24.3481
ENSGALG00000043829	EXTL1	3.67389	7.34e-08	117.341	192.666	152.331	135.27	7.72163	13.4773	13.0469	11.4647	130.884	160.875	152.614	6.56529	13.8744	10.6447
ENSGALG00000016630	EXTL3	2.12613	4.21e-08	174.856	220.484	211.417	161.838	43.3453	45.7603	42.1187	40.5956	185.819	188.833	176.714	41.4037	45.3395	58.4844
ENSGALG00000031656	EYA4	1.99299	0.0108529	1.52322	2.23615	2.46191	2.916	0.0947439	0.47014	1.22905	0.4169	1.48339	1.78342	0.977669	1.05892	1.33789	0.917643
ENSGALG00000010433	FAAH	2.22565	9.04e-08	49.6361	50.358	56.4042	42.066	9.47439	9.61175	10.0688	12.2985	35.9475	43.484	33.7296	9.6891	9.66251	11.3788
ENSGALG00000041344	FABP5	5.5506	3.95e-07	57.6199	39.8034	30.642	50.976	1.5159	0.313427	0.567255	1.30281	40.0515	24.9679	21.9487	1.11186	2.0316	1.59058
ENSGALG00000007625	FADD	1.04298	2.09e-07	122.961	118.516	116.941	128.412	58.8359	57.6183	56.2528	58.0533	112.49	116.027	119.031	54.4284	66.6465	54.5692
ENSGALG00000007178	FADS2	3.73446	1.74e-08	376.079	322.229	318.246	268.272	24.9176	23.6637	27.9846	17.614	243.128	245.85	261.869	13.2365	22.5458	19.7599
ENSGALG00000005074	FAM102A	1.32135	2.51e-07	92.3389	110.6	107.753	105.624	43.819	42.626	38.9042	37.2083	113.974	91.3217	99.6245	42.2508	39.0464	43.0069
ENSGALG00000001951	FAM102B	2.305	7.8e-07	52.3149	76.6104	89.5521	82.4039	13.6905	18.0743	15.2213	12.3507	62.8957	76.2675	56.2649	22.7667	19.5232	25.0822
ENSGALG00000046646	FAM102BH	1.50601	0.000529462	6.77572	14.6691	8.83651	7.614	3.60027	3.81336	2.83628	2.76196	14.7845	6.71406	7.23475	4.23567	4.75693	6.17879
ENSGALG00000033226	FAM107B	1.34487	6.37e-07	337.683	396.111	420.064	398.088	158.838	156.452	154.152	126.477	424.793	408.666	346.828	153.331	160.695	165.91
ENSGALG00000041153	FAM109A	1.86012	7.82e-07	19.2767	19.365	20.091	19.332	4.40559	4.80588	5.48347	6.30561	16.4162	23.5517	17.1581	6.40645	7.13539	5.19998
ENSGALG00000005118	FAM124B	2.04008	1.68e-05	18.5413	16.9947	18.86	18.252	6.67944	2.97755	3.7817	3.7521	14.6361	12.484	14.3229	4.87102	4.41007	7.9529
ENSGALG00000023872	FAM129B	1.73508	3.93e-08	745.487	933.592	845.975	783.702	242.592	243.271	248.363	235.861	745.403	763.881	714.676	240.004	239.531	284.041
ENSGALG00000014689	FAM131B	1.3667	0.000144927	16.0201	19.9017	17.8928	19.494	4.31085	6.84315	8.93427	7.66053	21.163	22.083	19.9933	3.97094	4.41007	4.95527
ENSGALG00000015969	FAM135A	3.16358	1.55e-08	84.0925	109.124	101.862	99.0359	11.1324	11.858	11.5815	8.28588	102.304	94.941	109.743	7.67716	11.6446	10.9505
ENSGALG00000010090	FAM160A1	1.25585	1.93e-06	75.9511	92.7107	87.2221	69.93	32.8288	37.6634	31.3408	31.3717	96.8654	99.452	77.9203	35.3679	48.2134	66.8656
ENSGALG00000010196	FAM161B	1.81433	1.78e-05	33.1958	30.3222	30.3343	22.788	6.53733	9.19385	10.7306	5.88871	23.487	30.3182	17.1581	9.0008	8.42372	5.75056
ENSGALG00000007378	FAM162A	1.54302	1.71e-07	48.1129	46.5566	45.2816	40.446	14.8748	14.4699	15.7413	15.3732	46.6773	64.1507	40.0356	10.9069	13.8248	13.3364
ENSGALG00000002172	FAM168B	1.1377	8.6e-07	161.094	154.965	170.004	146.826	68.4051	71.618	78.1394	62.5871	161.393	174.618	177.887	87.2548	83.3949	72.1879
ENSGALG00000008764	FAM171A1	1.88395	2.19e-08	120.545	112.523	115.578	106.38	32.1182	28.992	31.719	27.5154	134.395	120.066	84.0796	27.5319	23.0414	19.8211
ENSGALG00000010046	FAM177A1	1.0253	6.51e-06	128.844	113.328	109.819	97.1459	60.115	50.4095	53.5111	51.5392	84.0093	73.8022	69.6101	56.4933	57.2318	43.8633
ENSGALG00000053106	FAM181B	4.60676	1.09e-08	218.609	233.141	242.938	218.16	10.1376	12.0147	8.17793	6.20138	172.419	223.924	208.684	6.03583	10.5049	7.7082
ENSGALG00000004227	FAM20B	1.6885	1.47e-07	128.214	136.047	122.436	108.162	40.8346	36.0963	40.0388	32.883	109.029	107.635	100.504	37.7504	39.7402	48.7574
ENSGALG00000020836	FAM237A	3.41259	0.00313856	0.6303	0.536675	0.747367	0.486	0	0	0.0945425	0.104225	0.296678	0.73435	0.391068	0.0529459	0.0495513	0
ENSGALG00000037129	FAM241A	1.04394	8.63e-06	58.7229	59.1237	57.9869	51.894	25.9598	30.3502	22.3593	29.2872	75.4057	78.3656	58.6113	31.7675	27.1046	24.2258
ENSGALG00000036474	FAM32A	1.11797	3.05e-06	115.765	133.677	111.841	139.752	64.3311	52.499	51.762	56.8026	89.2506	110.782	101.238	53.8989	57.7273	48.8798
ENSGALG00000009336	FAM45A	2.20348	2.52e-08	103.264	92.2187	90.0797	91.7999	17.5276	22.8279	20.5157	19.1774	80.2514	89.6432	97.0337	19.9077	25.0234	24.5316
ENSGALG00000007157	FAM46D	4.60987	4.74e-05	3.93937	1.87836	3.51702	2.43	0.189488	0.104476	0	0.156337	2.37342	2.30796	3.61738	0.317675	0	0.183529
ENSGALG00000016463	FAM49A	1.6479	2.24e-07	78.3148	74.3295	75.1323	84.2939	23.7807	28.992	21.4612	23.0337	69.1754	79.9392	161.804	25.8905	31.366	38.1128
ENSGALG00000036490	FAM49B	2.25319	4.16e-09	167.397	172.094	175.851	176.796	35.0552	36.8276	33.4208	36.4787	147.4	182.329	194.41	31.344	34.0913	40.621
ENSGALG00000013624	FAM65B	2.68023	2.88e-06	12.606	26.5207	24.0916	16.038	2.93706	2.66413	3.30899	3.12675	9.69148	11.7496	15.4961	1.58838	2.72532	2.20234
ENSGALG00000004103	FAM81A	1.39815	0.000211179	6.5131	7.37929	6.63837	5.616	2.79494	2.82084	2.12721	1.92816	6.27968	6.34688	2.83524	1.05892	3.31994	2.44705
ENSGALG00000031906	FAM83C	1.60882	2.89e-07	95.7005	70.8859	88.497	85.8059	29.4653	25.6488	25.7156	28.3492	64.8241	67.6651	69.4634	27.9554	35.5778	35.6045
ENSGALG00000005087	FAM83G	3.3613	4.18e-08	168.658	271.066	244.125	227.718	22.3122	26.798	17.7267	19.6985	209.949	249.994	250.137	28.1143	30.0776	32.7904
ENSGALG00000041233	FAM84B	1.78414	5.56e-08	91.4985	112.12	120.15	104.922	29.1811	33.0665	29.3082	29.9126	105.073	103.753	95.4694	32.4029	41.9204	42.4563
ENSGALG00000035478	FAM91A1	1.06934	1.58e-06	49.7937	57.4243	58.6903	49.032	25.5808	25.1786	24.0138	25.2224	59.0884	51.5619	52.2564	29.2261	27.501	31.5669
ENSGALG00000026448	FAM96A	1.25634	0.000110539	26.9978	19.8123	38.1597	31.86	10.9429	12.0147	12.8578	11.8816	23.1903	37.5568	22.4864	10.8539	11.0995	9.2376
ENSGALG00000014686	FBN2	2.21942	3.41e-06	10.1898	8.27375	8.35292	9.17999	2.32122	1.77608	1.60722	1.82394	11.0265	5.71744	8.45684	2.43551	1.33789	1.04
ENSGALG00000048716	FBXL3	1.06171	5.12e-06	58.1452	61.2704	48.2271	55.944	23.3544	27.1637	26.2828	27.8802	39.2109	28.0102	53.1363	31.2381	26.9064	31.5057
ENSGALG00000031947	FBXL7	1.66057	1.47e-05	20.012	19.052	28.1801	17.28	5.16354	6.32077	7.46886	7.13941	23.8331	25.5973	23.7085	4.44746	10.8517	8.07526
ENSGALG00000004657	FBXO2	1.00331	0.000956672	15.0221	12.8355	17.9368	13.392	5.25829	9.55952	7.04342	6.98307	14.2405	17.467	20.8732	7.51832	8.72103	10.767
ENSGALG00000034029	FBXO3	1.93974	1.49e-08	160.884	164.088	172.774	151.848	37.187	42.3126	44.8604	40.9604	135.681	161.347	140.247	64.0116	42.5646	33.8916
ENSGALG00000041684	FBXO30	1.60283	1.13e-06	63.8704	65.8769	67.1751	63.828	16.3433	22.619	25.2901	19.5422	79.5097	80.9883	81.1954	18.3722	20.8116	20.8611
ENSGALG00000010192	FBXO33	1.34972	3.42e-07	56.3593	63.3277	52.6674	55.458	20.6068	21.0518	22.9738	22.6689	63.4891	58.9578	59.1979	26.6847	20.8116	25.0822
ENSGALG00000032563	FBXO34	1.06842	3.04e-06	194.027	257.157	234.849	236.304	108.15	116.543	94.7789	109.853	245.452	260.012	195.876	129.294	129.626	138.625
ENSGALG00000053490	FBXO45	1.05017	5.81e-07	167.607	177.997	151.847	162.81	75.3214	83.4237	77.1467	75.5631	154.668	147.604	156.329	91.5435	73.5342	63.3173
ENSGALG00000004646	FBXO6	1.54995	2.59e-08	73.4299	73.1667	76.7589	74.52	25.0124	23.8727	25.621	24.8055	55.1327	70.655	69.6589	25.9435	30.7218	24.2869
ENSGALG00000010103	FBXW7	1.40219	2.05e-06	42.6503	54.9645	44.4903	44.712	17.575	19.9026	15.0795	16.4675	44.6006	41.2285	51.4254	12.4952	18.8295	19.8823
ENSGALG00000015019	FCHO2H1	1.5183	2.65e-05	83.042	85.0183	62.3831	57.078	28.281	29.7755	19.7594	20.2718	105.172	55.6008	94.4918	32.1911	19.2755	26.734
ENSGALG00000044064	FCHO2H2	1.76575	6.71e-06	121.648	123.57	98.1688	90.6659	37.6607	37.6634	25.5265	23.8154	128.264	74.6939	116.88	38.8623	26.51	30.4046
ENSGALG00000026733	FFAR4	1.93077	0.00608515	22.113	23.0323	18.5523	5.238	8.57432	4.12679	2.31629	2.60562	0.494463	1.4687	0.977669	2.85908	4.90558	2.44705
ENSGALG00000005237	FGD3	3.95081	4.16e-09	1171.99	1437.44	1401.14	1256.9	82.6167	90.1102	85.1828	74.4166	1134.84	1287.47	1120.16	71.0004	82.602	88.7666
ENSGALG00000012932	FGD4	1.7184	2.82e-07	192.714	249.554	239.377	209.034	65.9891	78.1477	57.2455	62.7955	233.189	211.073	269.69	81.5367	82.7011	107.487
ENSGALG00000008546	FGD5	4.12794	3.03e-05	77.0542	32.8714	61.8995	111.186	8.00586	2.92532	1.46541	3.3352	79.9053	29.5838	78.7024	1.05892	1.09013	3.67057
ENSGALG00000036971	FGF12	3.25449	5.36e-09	78.7875	84.5264	96.2344	76.68	7.769	8.30581	8.98154	9.32813	66.9998	75.4282	65.1617	9.90088	11.5455	10.0941
ENSGALG00000039786	FGFR1	3.70805	3.89e-08	263.57	260.511	286.901	289.71	16.4381	23.1413	27.5119	15.0084	188.984	225.813	222.713	7.88894	12.8833	13.7646
ENSGALG00000032199	FGR	4.6515	5.01e-07	44.4887	71.6462	80.8035	72.522	1.94225	3.02979	4.20714	1.19859	43.8589	18.5686	37.6403	0.794188	0.842372	1.04
ENSGALG00000041054	FHDC1	2.49967	1.93e-08	142.921	174.017	175.367	158.49	29.5601	28.5741	30.9627	23.0858	161.838	128.826	132.719	22.1843	27.1541	31.8728
ENSGALG00000013124	FHOD3	1.93021	4.19e-05	54.9937	50.8053	45.5894	44.658	14.259	8.9849	18.814	8.02532	48.2596	46.7886	20.4333	10.2186	9.5634	8.13643
ENSGALG00000004858	FICD	1.50126	1.25e-06	28.6786	25.7157	25.938	25.92	8.38483	10.8132	8.50883	8.96334	27.0966	29.7412	20.7266	12.9717	9.21654	10.5835
ENSGALG00000008838	FKBP15	1.71956	1.28e-08	242.455	266.772	262.062	279.774	78.9216	79.7149	77.2885	75.6152	228.986	240.237	263.58	76.5068	75.5658	82.3431
ENSGALG00000027151	FKBP1A	2.1201	3.2e-08	933.001	852.867	764.16	792.504	210.758	175.414	187.572	177.495	727.603	811.195	692.874	167.944	202.516	154.776
ENSGALG00000017091	FLT1	5.16588	1.8e-05	10.9252	6.75317	5.27553	8.96399	0	0.104476	0.330899	0.4169	4.6974	0.996618	0.195534	0.794188	0.74327	0.183529
ENSGALG00000010326	FLVCR2	1.2396	9.44e-07	60.8239	64.6694	70.5602	75.384	24.7755	28.0517	29.0718	30.3295	85.4433	54.3944	80.9999	33.1441	29.929	44.8421
ENSGALG00000012525	FMNL2	2.46634	4.46e-08	135.252	185.69	198.536	196.614	33.1604	30.9248	33.7517	28.4534	178.65	261.061	271.157	28.8555	41.524	27.3458
ENSGALG00000004088	FNBP1	2.69671	9.49e-09	349.764	448.929	393.511	345.87	60.3518	59.1854	58.1909	53.7801	389.291	319.862	647.706	73.383	67.4889	88.8278
ENSGALG00000037713	FNDC10	1.16827	0.000794657	7.9838	7.06623	6.0229	7.02	2.65283	4.02231	3.02536	2.5014	7.12027	4.61591	5.23053	2.85908	4.11276	2.5694
ENSGALG00000020251	FNIP2	2.37163	3.59e-07	111.826	140.072	87.2221	102.87	24.4913	22.619	17.4431	18.8647	125.248	85.6567	85.3994	19.59	27.8478	29.3646
ENSGALG00000013590	FRG1	1.27259	6.03e-07	36.3998	37.4331	39.1268	39.798	15.3011	16.0892	13.945	16.4154	33.9696	37.8715	29.0368	15.0366	15.6582	13.2141
ENSGALG00000014979	FRK	1.53979	8.03e-07	92.2864	99.7322	100.938	122.094	38.9871	38.3948	31.0572	30.8506	83.7126	71.1795	103.535	50.934	52.8217	61.3597
ENSGALG00000033541	FRMPD4	6.1363	4.23e-05	20.9575	13.238	24.2235	4.32	0	0.0522378	0.189085	0.62535	20.3719	3.93402	0.342184	0.0529459	0.445962	0.183529
ENSGALG00000015442	FSD1L	1.49085	9.52e-05	12.1858	12.6566	11.6941	11.772	5.92149	4.23126	3.21445	3.38731	15.3778	12.1692	12.2698	4.76513	4.21186	3.79292
ENSGALG00000013773	FUCA2	1.8786	6.12e-07	255.744	181.709	273.712	223.614	68.8314	57.2526	67.7397	54.2491	200.604	161.819	207.853	62.9527	61.1463	60.6868
ENSGALG00000022718	FUT4	3.9595	7.72e-05	63.135	64.2222	146.923	28.08	3.31604	3.81336	9.21789	2.44929	50.3364	57.9087	59.1979	2.5414	4.60827	4.28233
ENSGALG00000042116	FUT9	4.0567	0.000225247	2.46867	3.57784	6.3746	7.776	0.0473719	0.417902	0.0945425	0.62535	2.12619	0.209814	0.244417	0.476513	0.396411	0.122352
ENSGALG00000003792	FYB	3.5188	3.77e-06	18.2262	21.8248	12.4415	11.988	1.27904	2.19399	1.22905	0.781687	14.1416	30.2133	106.273	1.21776	0.941475	1.04
ENSGALG00000044889	FYB2	2.74512	3.1e-08	236.362	253.49	196.601	294.732	34.6289	40.7455	32.3335	35.2801	214.449	141.625	111.405	32.1382	54.8038	62.8279
ENSGALG00000015022	FYN	1.78571	9.55e-06	17.806	20.17	15.6068	21.438	4.2161	4.80588	5.05802	7.19152	9.83982	11.8545	27.1792	3.54738	5.25244	3.36469
ENSGALG00000030064	FYTTD1L	2.6631	8.45e-08	36.82	35.1075	37.5881	30.24	5.49514	6.32077	5.53074	4.169	38.1231	22.2928	30.5522	6.08878	6.54077	4.34351
ENSGALG00000034973	FZD7	1.03095	0.000210982	130.682	189.849	157.079	175.176	56.9884	91.4684	91.7535	71.4983	183.792	163.445	137.949	79.8954	64.5158	51.7551
ENSGALG00000003208	GABARAPL2	1.25393	2.85e-06	47.7977	45.6621	37.764	41.958	16.2959	19.3802	16.4504	18.8647	39.7548	36.0356	35.245	20.596	22.8927	14.927
ENSGALG00000014202	GABRA4	4.14198	0.000196974	2.41615	1.52058	2.9455	1.512	0.189488	0	0.189085	0.0521125	1.13727	1.83588	3.12854	0	0.0495513	0.0611762
ENSGALG00000016744	GABRA5	3.18381	0.00986376	0.787875	0.581398	1.23096	0.324	0.0473719	0	0.236356	0	0.0494463	0.367175	0.14665	0	0.0495513	0.122352
ENSGALG00000002152	GABRP	2.35576	0.000834988	13.9716	3.44367	4.52816	4.914	1.08955	1.41042	1.3236	1.30281	18.4929	9.65146	2.15087	0	0.74327	1.16235
ENSGALG00000007781	GAL3ST1	3.23842	0.00100708	0.682825	0.939182	2.50588	0.863999	0.0947439	0.156713	0.189085	0.0521125	0.494463	0.786804	0.488835	0.847134	0.198205	0
ENSGALG00000013197	GALNT12	1.08581	9.53e-07	315.833	312.524	340.975	317.898	163.528	155.982	131.414	141.173	330.796	383.278	288.95	156.614	196.57	202.799
ENSGALG00000011106	GALNT2	1.26572	1.98e-07	98.3268	103.668	103.137	103.086	38.5608	45.2379	43.6314	38.3027	85.5916	101.026	96.1538	38.5976	41.7718	52.7339
ENSGALG00000002242	GALNT9	2.34626	3.95e-07	64.7633	67.1739	53.1949	51.03	12.222	12.2759	12.6214	8.18166	58.0005	65.567	57.6336	2.01194	5.74795	11.0117
ENSGALG00000013437	GAN	1.79934	2.13e-06	47.2725	76.3868	66.9553	65.07	18.2856	19.0668	19.9012	14.3309	69.6699	57.2268	48.3946	17.578	18.3835	19.8823
ENSGALG00000005352	GATA5	4.24439	2.23e-07	21.9029	35.4206	42.3801	31.266	1.42116	2.45518	1.74904	1.09436	27.3438	24.286	16.767	0.317675	1.13968	2.01881
ENSGALG00000051276	GATAD2B	1.14707	2.87e-06	167.87	203.311	201.217	167.508	81.5745	79.6104	93.1716	71.5504	173.557	155.525	193.285	85.9841	79.183	69.3126
ENSGALG00000003340	GBGT1	1.49825	2.59e-06	22.6383	26.1629	24.751	27.432	8.76381	7.57448	7.94157	10.6309	24.1298	25.8596	28.9879	8.57724	10.7526	11.0117
ENSGALG00000026152	GBP	1.16753	5.19e-05	368.883	284.348	400.149	302.616	181.813	116.386	154.482	136.535	454.511	856.619	427.877	183.722	301.074	212.343
ENSGALG00000016806	GCC2	1.22274	2.05e-06	365.206	503.67	460.993	472.068	198.299	201.795	169.987	183.28	446.451	498.099	425.237	190.976	212.872	303.984
ENSGALG00000031359	GCK	1.04007	0.000269496	8.35147	11.3149	10.3312	10.962	4.54771	4.91035	5.53074	4.42956	7.51584	7.60577	6.5015	4.44746	4.90558	4.0988
ENSGALG00000044940	GCNT3	5.01668	3.71e-05	4.4121	4.47229	5.23157	4.914	0.0473719	0.417902	0.0945425	0	3.26346	1.57361	0.439951	0.0529459	0.148654	0
ENSGALG00000014944	GCNT4	4.41671	7.78e-08	71.9067	45.2149	52.1838	45.36	2.55808	3.49993	1.93812	1.82394	37.8264	22.8173	34.7073	2.01194	2.13071	2.50822
ENSGALG00000007717	GCNT7	5.40972	2.06e-06	32.0402	42.2185	55.9206	37.368	0.284232	1.5149	1.74904	0.260562	29.1239	37.819	34.5117	0.158838	1.13968	1.65176
ENSGALG00000014794	GDAP2	2.65334	7.34e-08	152.533	156.217	103.708	137.808	24.9176	20.3727	19.4758	20.6887	124.011	137.166	126.07	18.9017	22.3476	20.6164
ENSGALG00000003478	GFI1B	1.84599	0.000168554	8.50905	7.42401	9.27614	4.968	1.42116	2.19399	2.74173	1.82394	5.29076	6.87142	7.33252	2.17078	2.13071	2.50822
ENSGALG00000012730	GFOD1	1.63581	9.22e-08	42.02	44.6335	46.6005	41.904	14.6379	12.955	13.0469	14.383	45.5895	37.0322	41.0132	17.578	22.3476	17.4352
ENSGALG00000036391	GFPT1	1.78748	6.38e-08	3210.8	3521.98	3511.04	3330.77	1053.13	880.572	893.332	1012.7	3384.65	3435.45	2746.47	1168.25	1453.59	1872.66
ENSGALG00000006140	GGA2	3.13754	9.7e-09	78.9451	82.3797	74.7367	64.476	8.9533	8.9849	7.2325	8.18166	82.7237	133.337	76.4049	8.73607	11.6941	8.13643
ENSGALG00000053472	gga-mir-12263	4.07898	0.00304735	0.367675	0.76029	0.659441	0.324	0	0	0	0.104225	0.741695	0.629443	0.195534	0	0	0.0611762
ENSGALG00000018267	gga-mir-146a	2.61312	0.00179105	0.6303	1.11807	0.747367	1.35	0.23686	0.156713	0.141814	0.0521125	0.791141	1.36379	1.66204	0.158838	0.247757	0.672938
ENSGALG00000025275	gga-mir-1553	4.45227	0.000584104	1.0505	1.47586	0.791329	0.54	0	0.104476	0.0472713	0	1.87896	1.62606	2.39529	0.105892	0.297308	0.611762
ENSGALG00000025535	gga-mir-1554	2.62551	0.0402222	0.31515	0.0894459	0.879255	0.432	0	0.104476	0	0.156337	0.593356	0.314721	0.195534	0	0.148654	0.122352
ENSGALG00000025199	gga-mir-1555	1.3988	0.0374916	0.892925	0.491952	0.439627	0.756	0.189488	0.156713	0.37817	0.20845	0.791141	0.996618	0.977669	0.688297	0.545064	1.16235
ENSGALG00000025510	gga-mir-1559	2.75879	0.0161286	0.787875	0.670844	0.747367	0.324	0	0.104476	0.236356	0	1.2856	0.891711	0.733252	0	0	0.611762
ENSGALG00000025238	gga-mir-1570	1.78318	0.0176148	1.62827	0.447229	1.58266	1.134	0.23686	0.156713	0.37817	0.573237	2.07675	0.839257	1.02655	0.370621	0.0991026	0.428233
ENSGALG00000025433	gga-mir-1631	2.73006	0.0100902	1.4707	1.65475	0.923218	1.242	0	0.208951	0.0472713	0.521125	1.73062	0.839257	1.66204	0.211784	0.297308	0.550586
ENSGALG00000025428	gga-mir-1654	3.08676	0.0060412	0.73535	0.491952	1.67058	1.242	0	0.313427	0.0472713	0.104225	1.97785	0.839257	1.61315	0.158838	0.0991026	0.428233
ENSGALG00000025576	gga-mir-1715	1.37994	0.0149505	2.46867	1.61003	2.76965	2.97	0.900067	1.56713	0.37817	0.8338	2.32398	1.94078	2.78636	0.211784	0.297308	0.672938
ENSGALG00000050886	gga-mir-1725	3.70196	8.35e-05	2.41615	2.28087	4.1325	2.106	0.23686	0.156713	0.0472713	0.364787	2.6701	2.78004	1.56427	0	0.545064	0.183529
ENSGALG00000025174	gga-mir-1771	2.45422	0.00469911	1.94342	0.715567	0.747367	0.863999	0.284232	0.0522378	0.141814	0.260562	0.593356	1.10153	0.586602	0.317675	0.297308	0.428233
ENSGALG00000025288	gga-mir-1796	3.66363	0.00104196	0.682825	0.894459	1.36285	0.54	0.142116	0.0522378	0.0472713	0	0.988927	1.04907	0.928786	0	0	0
ENSGALG00000033220	gga-mir-223	3.88904	0.00105362	1.31312	0.805013	1.18699	0.756	0.142116	0	0.0945425	0	1.78007	1.78342	1.36874	0	0	0
ENSGALG00000018296	gga-mir-34a	1.27698	0.000208568	9.13935	9.57071	11.2984	9.88199	3.22129	5.17154	3.26172	4.42956	8.30698	10.2284	7.23475	5.08281	5.7975	6.97408
ENSGALG00000027967	gga-mir-6630	1.97549	0.0223333	0.262625	0.670844	0.263776	0.27	0.0947439	0.104476	0.0472713	0.104225	0	0.681896	0.733252	0.158838	0	0.0611762
ENSGALG00000025852	gga-mir-6677	2.89113	0.0200401	0.73535	0.581398	0.219814	1.296	0	0	0.0945425	0.260562	0.54391	0.944164	0.391068	0.105892	0.198205	0
ENSGALG00000026118	gga-mir-6684	3.59777	0.00197933	0.682825	0.805013	0.703404	0.54	0.0947439	0	0	0.104225	1.92841	0.104907	0.342184	0	0	0.0611762
ENSGALG00000025922	gga-mir-6700	4.26736	0.00161845	1.0505	1.11807	4.26439	3.996	0	0.208951	0	0.312675	2.62066	10.2284	2.15087	0.158838	0.346859	0.489409
ENSGALG00000021788	gga-mir-757	2.31648	0.00704002	0.31515	0.402507	0.571516	0.324	0.0947439	0.104476	0.0472713	0.0521125	0	0.524536	0.195534	0	0.545064	0.122352
ENSGALG00000001062	GGT7	1.48273	0.00422273	8.45652	2.37032	4.8359	6.534	2.17911	1.88056	1.65449	2.03239	5.63688	4.66837	1.95534	2.75319	0.941475	1.04
ENSGALG00000003842	GHRH	3.18698	0.00391616	0.892925	2.45976	0.615478	1.836	0	0.313427	0.189085	0.104225	0.395571	0.786804	3.27519	0.264729	0.198205	0
ENSGALG00000008411	GHRL	1.22511	0.00448412	2.57372	2.7281	1.8904	2.7	0.947439	0.783567	1.08724	1.30281	2.22508	1.94078	1.41762	1.42954	0.941475	1.71293
ENSGALG00000004929	GID4	1.81774	2.37e-06	37.2402	39.1326	31.5652	30.942	7.95849	11.7013	7.94157	10.9436	30.36	30.3182	29.6723	12.3893	10.0094	11.3176
ENSGALG00000050803	GIPC1	1.12144	2.67e-06	67.6522	65.2508	72.3627	60.912	32.8761	29.5144	31.2463	25.7436	63.7858	65.3047	55.6294	32.0323	30.5236	27.8352
ENSGALG00000023703	GIT1	1.18631	4.28e-07	70.0683	84.7053	78.8692	74.358	33.3025	34.3725	33.5153	30.9027	76.8396	72.4384	67.0681	25.3611	32.4561	39.3975
ENSGALG00000005331	GJC2	1.10354	0.000437118	7.40602	6.75317	7.47367	7.776	2.60546	3.49993	3.40353	3.85632	6.13134	7.55331	4.83946	4.97691	5.54975	2.99763
ENSGALG00000002729	GK5	2.62958	9.86e-09	256.532	288.866	299.87	294.732	39.8872	51.8721	41.0787	47.0576	246.49	218.207	297.309	41.6684	51.9298	81.7926
ENSGALG00000004948	GLA	1.80986	2.24e-07	66.9694	57.1559	52.7993	52.38	16.3433	17.3429	14.0396	16.207	55.1327	49.9358	49.0301	19.1664	18.8791	20.9223
ENSGALG00000011630	GLI2	2.4356	2.12e-05	6.61815	4.42757	5.53931	7.83	0.805323	1.41042	1.13451	1.04225	10.5815	9.75636	4.49728	1.37659	1.48654	2.44705
ENSGALG00000010224	GLIPR1L	1.32734	0.000295708	197.809	181.396	168.949	198.72	97.4914	86.0879	40.7951	66.4434	190.517	184.374	183.362	75.5008	68.0835	79.7737
ENSGALG00000045611	GLMP	1.19849	2.44e-06	45.7493	41.1004	42.512	40.338	20.0857	19.119	16.734	16.2591	39.4582	35.2488	34.414	22.3961	20.1178	18.2305
ENSGALG00000034850	GLRX2	1.10551	0.00027197	20.2221	13.9536	18.2006	18.954	9.33227	5.85063	8.46155	8.70278	12.5099	13.9002	11.341	5.71816	8.12642	4.71057
ENSGALG00000010464	GLRX3	1.54018	6.83e-08	102.949	108.095	104.368	94.1759	37.5659	34.5292	33.7517	31.6323	76.4935	84.6601	74.3518	30.6027	31.0191	25.8775
ENSGALG00000011079	GLRX5	1.03068	1.29e-05	37.9756	44.9018	39.5225	36.018	18.6645	21.313	19.1449	16.5718	36.6397	29.5314	36.4182	16.7838	19.4737	15.967
ENSGALG00000037998	GLTP	1.55415	7.32e-07	70.6986	55.9931	72.0549	66.744	25.3914	19.2235	21.1303	22.5126	59.6323	54.7091	49.519	21.8137	25.618	17.1293
ENSGALG00000038338	GLYR1	1.91682	1.28e-08	281.849	297.765	316.664	282.096	73.6634	83.6327	75.0668	72.28	303.502	312.361	273.552	74.4949	87.2103	86.1972
ENSGALG00000012208	GMFB	1.41255	1.36e-06	55.8866	75.4923	61.328	53.568	23.2596	22.41	23.2575	21.3661	35.3541	37.7141	66.3838	19.4311	15.6087	15.7223
ENSGALG00000008382	GNAI1	1.00025	3.81e-06	134.411	114.714	122.7	106.002	61.394	62.1107	53.6529	56.2294	101.563	106.691	88.2836	48.2867	54.9524	44.5974
ENSGALG00000035645	GNAI2	1.73685	2.05e-08	447.46	477.596	494.097	416.61	134.299	139.266	134.203	129.916	372.084	421.937	399.182	115.528	131.757	108.771
ENSGALG00000041700	GNAI3	1.19431	2.14e-07	354.071	360.02	358.428	314.388	150.169	147.572	154.01	140.026	303.452	270.503	312.952	125.164	125.811	124.555
ENSGALG00000013785	GNAL	1.96762	2.17e-08	246.08	288.284	270.503	238.572	71.579	65.8719	60.1763	62.7955	224.14	222.193	277.218	74.8126	82.7507	103.143
ENSGALG00000001334	GNB1	1.39442	6.45e-08	907.895	958.01	936.846	851.849	342.878	349.419	326.03	339.304	810.129	870.572	831.557	372.898	395.667	376.784
ENSGALG00000008983	GNB4	2.58199	9.02e-09	265.251	303.222	267.777	289.116	38.7502	46.9095	48.9257	48.9857	290.299	314.564	453.101	54.3754	49.0063	51.7551
ENSGALG00000015683	GNG10	1.58779	0.00188947	6.77572	5.41148	3.7808	4.752	2.74757	1.56713	0.992696	1.40704	5.58744	4.14383	6.7948	1.74721	2.22981	1.34588
ENSGALG00000027561	GNG5	1.30577	2.91e-07	114.137	113.641	96.2344	106.11	46.1403	42.5738	40.1806	41.0646	84.8993	89.4858	80.56	41.7214	46.1323	30.4046
ENSGALG00000014210	GNPDA2	1.04846	5.18e-05	14.5494	13.6405	15.8705	14.904	6.20572	7.0521	7.98884	6.56617	9.93871	12.379	13.1985	6.40645	5.6984	6.6682
ENSGALG00000009856	GNS	1.23871	1.3e-07	516.321	539.717	533.664	517.482	229.849	228.958	202.557	210.534	490.705	605	671.903	231.479	253.752	262.874
ENSGALG00000041114	GOLGA4	1.14012	1.31e-06	538.696	688.689	709.91	623.538	294.227	277.592	287.457	274.216	711.483	654.935	658.069	355.849	355.63	441.325
ENSGALG00000044138	GPA33	4.89034	1.73e-08	19.6969	17.1289	17.5411	18.468	0.568463	0.574616	0.803611	0.4169	10.5321	11.5922	7.52805	0.529459	0.0991026	0.122352
ENSGALG00000011481	GPD1L	1.36028	3.34e-06	92.1814	114.804	97.905	91.9079	30.6023	44.3499	34.5553	41.5336	94.1458	85.814	81.4399	34.7325	39.6411	48.5739
ENSGALG00000010843	GPR137B	3.50056	3.64e-08	168.343	146.468	180.379	151.524	18.6645	14.4699	10.1633	12.4549	129.549	169.425	179.891	15.1955	20.4151	18.1082
ENSGALG00000007667	GPR158	3.76684	0.000221527	4.67472	1.65475	7.51763	2.484	0.23686	0.208951	0.141814	0.573237	5.3402	1.15398	1.90646	1.32365	0.0495513	0.0611762
ENSGALG00000054150	GPR27	3.47366	2.94e-08	36.2948	33.1844	39.6984	34.992	2.17911	3.55217	3.4508	3.49154	26.2066	33.9899	44.7773	1.64132	3.31994	1.40705
ENSGALG00000040168	GPR61	3.97533	1.73e-05	5.93532	4.56174	5.97893	3.024	0.426347	0.104476	0.189085	0.469012	3.65903	3.09476	3.12854	0.582405	0.247757	0
ENSGALG00000025851	GPRIN3	3.20578	5.36e-09	60.9815	62.1649	65.2847	57.834	5.68463	6.68644	6.80706	6.87885	54.391	68.0847	59.1001	3.86505	5.20289	6.4235
ENSGALG00000002090	GPSM2	2.188	1.54e-08	209.049	202.416	196.821	191.106	41.4504	45.1334	47.4131	37.2604	215.388	194.813	157.307	34.6266	34.7355	34.2587
ENSGALG00000033338	GPT2	2.71117	9.7e-09	249.389	304.429	318.29	307.098	42.2558	45.6036	48.3585	39.397	272.548	246.374	222.127	55.805	56.5381	78.6726
ENSGALG00000028204	GPX1	1.78543	4.84e-07	920.238	962.08	712.46	799.902	284.326	237.316	219.953	220.592	670.196	697.842	724.795	233.65	284.821	197.966
ENSGALG00000035629	GRAMD1C	1.07799	1.18e-05	43.018	52.4153	42.9956	52.92	24.6334	23.2981	19.2394	21.314	41.9799	43.7987	36.5648	19.3782	19.325	26.4893
ENSGALG00000008237	GRAMD2B	1.49097	5.21e-05	26.4726	28.1307	20.9263	22.032	9.04804	10.4476	8.79245	5.57603	26.3549	14.4772	27.2281	4.71218	3.22084	7.09644
ENSGALG00000047861	GRASP	1.0527	0.00686636	4.30705	5.18786	5.49534	5.184	2.46334	1.25371	2.789	2.97041	4.10405	3.98647	19.7	1.90605	2.22981	2.87528
ENSGALG00000013100	GRB10	2.1393	5.2e-06	48.5331	45.036	55.3931	54.432	10.6587	6.58196	14.0868	13.7056	47.4685	34.9341	39.0579	6.67118	8.52283	9.78819
ENSGALG00000008016	GRB2	1.41701	2.06e-07	248.443	264.715	240.212	218.268	97.4914	91.0505	79.3684	87.4968	208.12	231.897	207.755	87.8902	97.9629	87.9102
ENSGALG00000038495	GRHL1	1.71784	1.43e-07	627.726	796.829	704.635	693.576	184.656	239.615	199.816	213.765	702.484	683.208	576.532	290.726	251.176	275.905
ENSGALG00000004083	GRIA1	6.51101	7.45e-09	53.3654	80.7696	71.3076	80.082	0.805323	0.522378	0.567255	1.14647	94.0964	53.7649	71.1255	0.582405	0.396411	0.611762
ENSGALG00000006638	GRIK4	2.90965	0.00153802	0.997975	0.357784	1.01114	1.242	0.0947439	0.156713	0.141814	0.0521125	1.18671	0.0524536	0.488835	0.476513	0	0
ENSGALG00000037545	GRIP2	2.1716	0.000901498	2.04847	1.92309	0.879255	1.89	0.331604	0.365665	0.330899	0.4169	1.63173	1.20643	1.41762	0.529459	0.346859	0.611762
ENSGALG00000009403	GRK5	2.51908	0.000225756	2.78382	7.06623	2.90154	3.132	0.568463	0.574616	0.614526	0.938024	2.12619	2.51777	1.90646	0.423567	1.98205	0.672938
ENSGALG00000033530	GRN	1.56817	6.54e-07	312.576	263.642	246.807	296.082	106.729	96.5877	79.7939	85.6729	199.269	303.601	272.134	76.5598	106.188	65.8256
ENSGALG00000016828	GRTP1	1.10304	3.45e-05	23.2686	26.4313	29.1913	26.406	14.4011	12.1714	9.69061	11.569	14.1911	23.3943	26.2993	11.5422	18.8295	12.3576
ENSGALG00000008312	GSAP	1.6625	2.8e-07	43.6483	46.4671	56.0525	51.408	17.2434	14.6266	14.5123	14.4873	46.7268	64.0458	42.8219	14.5072	14.2212	15.9058
ENSGALG00000031896	GSE1	1.33083	8.44e-07	97.3813	124.017	112.413	101.628	42.3979	38.0813	48.0276	40.3872	106.408	100.763	100.553	41.6684	42.0195	33.9528
ENSGALG00000001446	GSN	1.49884	2.34e-07	140.294	166.012	185.479	174.042	56.8463	57.0959	63.3435	52.4773	161.739	148.916	304.055	45.4276	56.2407	46.0045
ENSGALG00000001263	GTF2IRD1	2.78505	3.87e-07	119.074	154.249	187.677	139.536	16.1538	22.1488	28.5991	17.9788	122.528	157.728	164.64	10.6951	19.7214	14.4376
ENSGALG00000030783	GTPBP1	1.06059	3.27e-07	229.219	250.225	265.183	266.598	116.156	118.005	113.498	125.695	230.42	281.361	232.441	119.499	126.505	135.383
ENSGALG00000011838	GUCY2C	5.22802	8.02e-05	2.36362	2.81755	2.02229	1.242	0.142116	0	0.0472713	0	2.22508	1.31134	3.86179	0	0.0495513	0
ENSGALG00000005336	GUK1	1.03813	5.16e-06	39.9715	41.5476	45.2816	41.364	18.3329	19.2757	23.0211	19.2816	33.9202	39.9696	33.8762	17.631	16.5501	11.7458
ENSGALG00000002542	GUSB	2.1261	5.61e-08	266.827	203.4	222.32	225.234	58.8833	50.305	45.7113	50.5491	199.269	328.464	158.334	41.2449	72.0972	56.1597
ENSGALG00000016556	GVINP1	1.06643	0.00866178	46.9048	31.1719	28.9275	71.658	28.6127	14.3654	19.6176	20.6365	122.38	170.369	85.1061	24.3022	33.2489	21.6564
ENSGALG00000046826	GYS1	1.57236	1.33e-07	101.793	98.2563	98.0809	89.4779	36.7606	31.3427	29.45	29.7041	74.12	86.8631	69.5123	25.9964	31.1678	32.7293
ENSGALG00000054083	H2A-VII	1.57935	0.000385474	9.8747	6.79789	4.92383	10.53	2.74757	2.87308	2.31629	2.55351	4.35128	2.09814	5.13276	1.42954	0.445962	1.40705
ENSGALG00000012628	HABP4	1.84729	1.07e-05	64.9734	80.8591	62.7788	68.04	12.8852	16.5594	18.5303	27.2548	71.5488	62.0001	80.7555	19.2194	21.9512	20.1881
ENSGALG00000016124	HADH	1.49295	3.15e-07	205.373	198.302	157.782	198.828	70.9632	60.9615	64.1944	67.8504	187.995	201.212	168.844	59.4582	64.3672	53.5903
ENSGALG00000013234	HAPLN2	5.26759	5.36e-09	280.431	290.878	272.041	230.418	7.62688	8.567	6.14526	4.84646	200.752	219.885	175.834	6.14172	9.66251	9.2376
ENSGALG00000009111	HAUS2	1.0527	1.18e-05	32.0928	37.4778	37.1046	41.202	19.1383	14.94	17.4431	18.0309	35.9475	31.1574	25.2239	20.596	16.0546	14.1317
ENSGALG00000006522	HCK	2.44753	0.000168695	3.62422	5.32203	7.56159	3.078	0.947439	1.25371	0.661798	0.62535	1.23616	6.45179	8.31019	0.423567	8.91924	0.367057
ENSGALG00000005092	HDAC11	1.95589	1.78e-07	39.5513	43.4707	35.8296	45.252	10.6113	11.4923	8.83972	10.3704	38.4198	38.1337	32.6542	10.801	16.6492	11.9905
ENSGALG00000010854	HDAC9	2.362	0.00277471	8.77167	8.81042	13.4966	11.61	0.615835	1.25371	1.13451	5.15913	12.856	7.44841	8.06577	1.42954	1.78385	2.07999
ENSGALG00000052280	HEATR5A	1.18696	2.57e-06	77.0542	86.852	83.5292	81.2159	30.6023	41.4246	37.2025	31.6844	87.4211	85.6042	81.6354	34.7855	36.4202	39.4586
ENSGALG00000011798	HEBP1	1.01319	8.47e-05	18.0161	18.0233	22.465	16.578	8.4322	8.25357	10.5415	9.06757	12.0155	11.3824	9.23898	10.8539	6.88763	6.60703
ENSGALG00000013824	HECA	2.13088	2.15e-08	212.674	253.355	262.985	223.398	46.7087	53.2825	58.1909	54.0406	197.439	254.452	246.226	45.957	53.2181	56.955
ENSGALG00000010203	HECTD3H1	2.09076	8.43e-08	174.698	204.205	207.9	163.134	49.5037	45.6558	39.1879	37.4168	158.624	176.559	142.398	51.7281	59.7589	60.5032
ENSGALG00000032685	HECTD4	1.10738	7.32e-06	413.424	541.64	558.986	491.778	204.599	265.211	218.44	220.071	555.431	393.454	468.304	233.121	216.886	364.977
ENSGALG00000037410	HEPH	1.27134	2.69e-06	178.48	209.214	148.594	183.222	75.6056	81.2298	66.1325	68.2152	196.154	304.755	193.627	84.5546	101.233	111.891
ENSGALG00000043027	HEPHL1	3.5279	0.00178507	4.25452	0.939182	3.91268	3.078	0.0473719	0.261189	0.0472713	0.677462	2.17564	2.62268	1.12432	0.582405	0.346859	0
ENSGALG00000010363	HERC3	1.59354	9.16e-08	247.865	312.3	318.07	296.514	96.165	101.132	87.2155	95.3658	279.718	213.224	253.754	106.527	100.886	110.484
ENSGALG00000043828	HEXA	1.46241	4.02e-05	106.1	73.5692	79.001	53.298	25.8177	31.0292	24.9592	28.9745	59.1873	114.034	76.6493	26.4729	36.4202	28.5081
ENSGALG00000035031	HEY1	1.19376	2.66e-05	199.805	129.428	170.004	143.586	74.1845	59.6556	76.5322	64.1505	224.338	112.356	130.959	70.1533	92.8592	57.5056
ENSGALG00000034716	HEY2	3.06464	0.000424509	2.78382	1.47586	5.05572	3.942	0.426347	0.104476	0.614526	0.364787	2.96678	3.46194	3.22631	0.476513	0.991026	0
ENSGALG00000007224	HGS	1.02439	2.49e-07	217.559	242.846	225.485	214.596	106.871	108.289	108.629	108.498	205.301	244.486	190.646	140.465	139.289	118.192
ENSGALG00000010136	HGSNAT	1.37617	2e-05	53.523	58.5423	46.029	53.784	22.549	24.1861	18.4358	14.4873	52.2648	51.929	52.7942	15.8838	17.888	18.7811
ENSGALG00000030008	HHEX	2.97453	0.000865072	13.4464	14.4455	28.6637	17.118	0.378975	1.56713	1.84358	5.4197	16.2678	15.1591	28.0102	1.74721	1.18923	2.14117
ENSGALG00000022871	HHLA2	2.34684	2.51e-07	694.906	1036.86	843.117	786.834	134.584	201.586	159.021	149.667	922.125	865.169	825.495	206.807	215.945	259.815
ENSGALG00000011870	HIF1A	1.63328	1.29e-07	259.421	260.019	286.022	217.026	84.6063	81.5954	83.0083	72.4884	252.572	258.701	270.863	68.5649	80.6695	66.4985
ENSGALG00000044342	HINT3	1.58352	8.99e-06	25.1069	24.374	25.0588	28.188	5.68463	8.93266	9.02881	9.84926	19.828	21.506	15.4961	4.5004	9.95981	8.50349
ENSGALG00000053262	HIST2H4B	1.33021	0.0363214	0.8404	1.43113	1.18699	1.674	0.663207	0.156713	0.425441	0.729575	0.890034	1.31134	0.879903	0	0.445962	0.305881
ENSGALG00000030396	HMGA1	1.18064	1.16e-06	40.917	43.7838	51.1726	42.336	19.0909	19.5369	18.6721	19.438	36.3431	36.0356	31.5298	14.0307	17.4916	10.4
ENSGALG00000012550	HMOX1	3.71927	2.91e-08	44.121	38.417	37.2364	39.906	1.98962	3.55217	2.93082	3.38731	21.3114	55.4434	56.9492	2.91202	4.95513	2.50822
ENSGALG00000007638	HMOX2	2.35516	9.58e-07	244.609	436.272	362.297	308.88	53.0566	79.9761	67.0779	57.5843	352.948	308.322	247.204	71.477	82.3047	82.4043
ENSGALG00000028602	HMP19	2.51818	0.005092	2.15352	0.894459	3.34117	1.026	0.0947439	0.522378	0.472713	0.156337	0.445017	0.104907	1.36874	0.264729	0.545064	0.367057
ENSGALG00000031824	HOOK2	1.54499	1.03e-07	87.5066	85.7339	100.103	98.3339	27.6652	30.8203	31.8136	34.0816	81.5864	96.1474	80.2667	32.4029	37.4608	40.5598
ENSGALG00000028095	HOXA1	1.23807	0.00807654	1.36565	1.83364	2.37399	1.404	0.663207	0.679091	0.803611	0.729575	1.43394	0.419629	0.733252	1.00597	0.445962	1.22352
ENSGALG00000026989	HOXA7	2.2401	3e-08	53.6805	46.0199	57.1955	52.704	10.7061	9.87294	11.8178	10.8915	52.3637	60.5314	44.5328	9.90088	11.7437	8.25878
ENSGALG00000017419	HPS1	1.68069	1.19e-06	41.8624	36.0914	40.3138	37.854	14.1642	10.8655	12.7632	9.69292	35.1563	37.6092	34.3162	11.0657	13.478	14.8658
ENSGALG00000040089	HPS3	1.06209	4.66e-07	86.2986	91.1454	86.6506	95.7959	44.6244	39.5962	42.9223	41.1167	93.0085	82.6144	86.2304	39.127	39.8393	48.0845
ENSGALG00000020741	HPS6	1.78778	2.78e-08	134.937	134.214	125.162	123.066	38.7029	32.7009	39.0461	35.8534	130.39	136.537	133.354	43.1509	46.9251	46.3715
ENSGALG00000007193	HRASLS	3.46755	2.69e-05	5.56765	3.80145	9.80369	7.29	0.852695	0.261189	0.709069	0.469012	6.82359	2.67513	2.15087	0.211784	0.891924	0.244705
ENSGALG00000028423	HS2ST1	1.11778	1.18e-06	80.5208	67.6658	70.4723	72.738	34.0131	33.5367	33.5626	30.0168	75.109	69.7633	86.0349	36.1091	34.3886	36.7057
ENSGALG00000025906	HS6ST3	1.66595	0.00579	1.52322	2.68338	1.36285	1.62	0.615835	0.835805	0.283628	0.469012	2.17564	0.419629	1.36874	0.476513	0.198205	1.04
ENSGALG00000039326	HSBP1L1	1.31736	3.54e-06	42.9654	34.8392	33.1039	40.932	16.0117	14.2087	13.4723	15.8422	30.6073	36.8224	25.5172	16.2544	17.4421	17.1905
ENSGALG00000009248	HSPA12A	4.6479	5.62e-06	11.9232	15.0269	18.2885	13.176	0.426347	1.30594	0.37817	0.156337	16.1689	12.1692	11.1943	0.211784	0.396411	0.978819
ENSGALG00000010185	HSPA4L	1.02075	1.31e-06	331.8	354.921	418.086	362.178	188.067	171.549	172.54	173.378	288.272	316.243	283.28	170.168	174.966	194.663
ENSGALG00000040842	HSPB2	1.94712	0.00074095	2.88887	1.61003	3.12135	3.78	0.710579	0.679091	0.945425	0.521125	1.58228	1.67851	2.00422	0.582405	0.693718	0.917643
ENSGALG00000002581	HTATIP2	2.59134	8.6e-07	11.8706	10.823	9.45199	10.8	1.61065	1.9328	1.98539	1.40704	7.41695	7.50086	9.58116	0.953026	1.88295	1.46823
ENSGALG00000015895	HTR1B	6.17215	6.19e-06	11.7131	28.9805	15.8705	7.452	0.284232	0.365665	0.189085	0	11.6199	21.1388	16.4737	0	0.0495513	0.672938
ENSGALG00000041140	HTRA1	2.59179	1.08e-05	44.3836	33.1397	58.7342	92.6099	9.66388	8.77595	9.83242	8.70278	43.76	76.5298	31.9209	7.83599	21.4062	7.83055
ENSGALG00000015879	HUNK	2.3255	0.000932641	4.30705	13.3722	12.7492	4.59	1.84751	1.67161	2.36356	0.885912	0.247232	1.10153	12.7586	0.476513	0.644167	1.16235
ENSGALG00000016425	IAH1	1.76474	9.81e-08	63.3977	54.2042	55.5689	67.014	18.1908	17.0818	17.1122	16.6239	59.7312	65.0949	55.6294	14.3483	17.7889	16.4564
ENSGALG00000035016	ID2	1.64818	1.19e-06	328.334	401.791	398.127	324.27	86.5485	131.691	112.033	122.256	310.622	379.764	318.769	113.993	104.603	102.592
ENSGALG00000008818	IDH1	1.54532	9.81e-07	538.539	576.032	418.525	456.462	169.402	176.668	142.428	177.964	421.134	389.206	366.919	164.821	190.872	216.564
ENSGALG00000037401	IDH3A	1.41642	1.43e-07	146.125	147.809	166.399	141.21	61.5361	54.7974	52.8965	50.7054	121.836	165.858	122.991	55.6991	51.1865	49.4915
ENSGALG00000009154	IDS	1.31241	5.39e-06	41.022	30.5458	38.5553	34.83	15.3485	15.5146	13.6614	12.4549	24.3276	35.5111	35.0983	13.5012	13.9239	17.4352
ENSGALG00000029831	IFFO2	3.28294	1.12e-07	147.017	178.937	137.911	155.628	16.9592	16.925	18.5776	9.53658	170.095	150.489	135.945	19.59	18.5322	15.4164
ENSGALG00000021627	IFI27L1	1.65799	6.64e-06	731.411	545.217	453.08	784.242	178.782	210.518	186.391	203.603	677.761	1279.34	685.786	272.936	486.743	186.771
ENSGALG00000033694	IFI30	4.3803	4.16e-09	722.114	632.069	578.286	608.58	31.8339	29.7755	24.8174	32.883	432.754	590.313	596.085	29.5438	43.2087	39.948
ENSGALG00000002832	IFI35	1.06595	3.2e-06	257.688	241.772	256.918	232.47	136.526	102.908	106.88	114.96	213.015	291.117	185.415	111.345	141.37	108.221
ENSGALG00000004243	IFITM1	3.52219	2.37e-08	373.715	295.842	313.542	279.72	33.0182	28.9397	20.2321	25.2224	401.504	282.987	244.271	15.7779	22.8432	20.3105
ENSGALG00000026970	IFITM3	1.37527	6.24e-07	1293.43	1322.5	1192.67	1117.96	513.654	458.596	474.887	407.259	1267.31	1399.15	1002.4	402.336	584.111	356.474
ENSGALG00000041867	IFNAR2	1.66984	5.51e-08	197.967	202.595	181.522	179.658	55.2357	66.1853	53.9838	58.5223	186.017	243.857	192.259	65.4411	89.1924	71.3314
ENSGALG00000032660	IFNGR2	1.80415	1.24e-08	321.611	301.746	345.459	301.536	88.6329	90.3714	88.6336	87.549	334.504	356.527	364.524	108.116	112.729	98.1878
ENSGALG00000040651	IGF1R	1.42878	7.77e-07	465.161	510.11	603.301	536.112	170.397	202.735	217.779	175.306	625.644	558.735	500.322	172.18	198.998	219.5
ENSGALG00000011621	IGF2R	1.75479	8.83e-08	997.187	1218.52	1192.49	1206.04	328.382	376.478	302.016	327.631	1227.11	1206.9	1004.46	431.88	419.749	518.958
ENSGALG00000036738	IGSF3	2.55419	2.69e-08	317.041	339.805	337.458	281.34	60.9677	54.1183	54.2201	42.5759	269.73	343.151	266.366	36.0562	63.0788	59.4633
ENSGALG00000016132	IGSF5	1.52871	1.34e-06	67.0219	84.7947	66.6036	65.772	22.8806	24.9697	20.1376	28.2971	62.3024	76.2675	65.1617	23.7727	35.9247	34.6257
ENSGALG00000007059	IGSF6	1.18562	0.0368794	0.94545	0.626121	1.09907	1.296	0.426347	0.261189	0.425441	0.573237	1.18671	1.04907	12.2698	1.11186	0.644167	0.489409
ENSGALG00000004594	Ii	1.18231	0.000340545	1140.69	855.684	1043.81	1190.21	592.244	533.452	302.961	392.251	949.073	2434.74	5071.12	487.155	894.748	907.671
ENSGALG00000032260	IL10RA	5.49789	9.69e-08	24.8443	35.4206	50.2055	38.232	0.331604	0.94028	1.03997	0.885912	39.7548	50.1456	94.0518	1.00597	1.63519	1.59058
ENSGALG00000005499	IL17RD	1.39424	0.00684092	7.72117	3.93562	6.46252	7.074	2.46334	2.45518	3.4508	0.938024	6.13134	2.30796	4.83946	1.90605	1.98205	2.44705
ENSGALG00000008554	IL17REL	4.72609	1.03e-08	698.477	582.606	718.703	739.908	25.8177	31.4994	26.0465	17.614	510.632	606.888	594.57	17.7898	28.046	27.4069
ENSGALG00000046326	IL1R2	1.05582	0.00530017	8.03632	6.4401	14.2879	12.69	4.07399	6.16406	4.86894	4.32534	17.9985	11.1202	9.63004	6.30056	6.19391	11.3788
ENSGALG00000007253	IL1RAP	1.37233	7.31e-07	93.4945	86.4942	93.6406	97.7399	40.6925	36.8276	30.1118	32.414	101.958	88.4892	83.9818	34.4678	37.7086	38.6022
ENSGALG00000013869	IL20RA	1.53942	0.0242363	4.88482	1.1628	7.25385	4.32	2.65283	0.94028	1.08724	1.19859	8.70255	7.13369	8.84791	1.32365	0.247757	0.672938
ENSGALG00000049755	IL22RA2	4.1793	3.27e-07	146.86	78.3546	131.009	145.962	10.4218	6.37301	5.38892	4.79435	209.356	271.447	91.3632	6.19467	11.4464	5.01645
ENSGALG00000012472	IL2RB	2.18314	0.0460334	4.51715	0.805013	5.58327	1.944	0.331604	0	0.661798	1.77182	1.13727	2.04569	5.42607	0.847134	0.941475	0.734114
ENSGALG00000005638	IL2RG	1.46773	0.0430101	10.4525	12.433	14.156	12.528	2.17911	1.56713	1.84358	12.038	13.0044	9.65146	39.4001	4.02389	2.77487	2.93646
ENSGALG00000000081	IL4I1	2.10553	0.00716852	3.67675	1.02863	2.37399	3.186	1.1843	0.522378	0.37817	0.20845	4.89519	5.50763	1.56427	1.21776	4.41007	0.856467
ENSGALG00000035447	IL4RH	2.24291	2.27e-08	167.45	204.921	233.486	205.146	42.54	45.0812	38.6206	40.9083	197.192	232.632	231.903	40.6095	58.9661	60.748
ENSGALG00000014716	IL6ST	1.0604	0.000123144	113.139	111.36	90.915	88.6679	57.1779	54.3273	40.9842	36.7393	133.555	120.486	119.618	70.1004	50.7901	58.668
ENSGALG00000037413	IL7	1.65415	0.0256059	2.20605	0.939182	1.84644	2.16	1.04218	0.417902	0.614526	0.104225	1.63173	0.419629	1.31985	0.90008	1.04058	0.978819
ENSGALG00000011668	IL8L1	2.25096	0.00485447	3.83432	1.29697	4.66005	3.078	0.994811	0.156713	0.425441	1.04225	3.4118	3.82911	5.52383	0.688297	2.72532	0.672938
ENSGALG00000006394	IL9RH	2.42236	8.29e-06	9.19187	15.3847	21.1021	19.17	2.79494	2.66413	2.93082	3.38731	3.70847	9.91373	1.51539	1.85311	3.02263	6.91291
ENSGALG00000015458	ILDR2	3.08891	0.000105605	3.46665	5.32203	7.12196	5.184	0.710579	0.47014	0.189085	1.04225	3.11512	1.10153	1.36874	0.847134	0.792821	0.734114
ENSGALG00000034487	IMPA1	1.12454	5.05e-05	38.6584	32.5136	41.9844	43.038	21.0805	13.8953	16.025	18.9168	39.3593	27.5381	25.4194	21.7608	20.0187	15.4164
ENSGALG00000011608	INF2	3.62958	1.15e-07	260.209	423.213	387.707	284.742	21.5542	34.268	30.0645	20.8971	365.161	291.852	339.838	20.6489	25.6676	27.5905
ENSGALG00000028770	INHBB	2.19743	1.84e-07	72.432	90.1167	110.786	80.028	18.9961	21.4175	16.3086	18.4478	87.6683	66.5111	94.3451	15.7249	10.9013	23.9811
ENSGALG00000029709	INPP4A	1.08898	1.4e-05	90.5006	121.646	98.1248	93.6899	41.3557	54.0139	48.264	41.7421	133.851	118.178	117.809	60.4113	54.2091	92.009
ENSGALG00000001964	INPP5E	1.64109	6.2e-07	34.1938	44.6335	37.3244	35.532	11.6535	12.746	12.5742	10.4746	39.8537	44.5331	38.6179	15.8838	11.6446	8.25878
ENSGALG00000028046	INSIG2	1.49592	2.12e-07	163.72	150.895	169.476	157.896	63.4784	52.8124	47.5076	58.5223	153.234	170.999	139.856	63.6939	71.9981	70.7808
ENSGALG00000013441	INVS	2.81712	5.57e-08	254.221	334.483	289.451	288.954	38.5134	51.5587	39.7551	31.7365	277.691	262.373	267.735	57.4463	69.4709	86.6867
ENSGALG00000003980	IQCA1	4.35611	8.7e-07	11.7656	18.5153	13.1888	11.124	0.994811	0.783567	0.330899	0.469012	7.4664	9.28428	8.94568	0.317675	0.198205	0.428233
ENSGALG00000037307	IQCD	1.93453	3.07e-05	9.4545	6.52955	10.3752	7.452	2.32122	1.61937	2.12721	2.55351	5.4391	9.54655	12.4164	2.59435	3.07218	1.46823
ENSGALG00000043861	IQCMH	2.49094	0.0385358	0.367675	0.313061	0.131888	0.162	0	0	0.0472713	0.104225	0	0	0	0	0	0.0611762
ENSGALG00000012975	IQSEC3	2.68636	0.0110434	1.4707	0.447229	0.703404	0.432	0.23686	0.104476	0.0945425	0	0.741695	0.262268	0.391068	0.0529459	0.297308	0.489409
ENSGALG00000039982	IRF5	2.58917	0.00274493	8.45652	23.4348	22.6848	25.38	1.13693	1.82832	1.65449	8.44222	11.5704	36.8749	29.5256	1.16481	2.57667	1.46823
ENSGALG00000014297	IRF7	1.23199	2.01e-05	348.766	343.204	335.436	414.774	120.562	145.796	136.188	197.819	364.518	810.355	343.651	211.307	355.481	233.509
ENSGALG00000003588	IRX5	2.74591	5.74e-05	7.24845	6.21649	7.78141	3.348	0.900067	1.09699	1.08724	0.469012	7.41695	2.67513	5.18165	1.85311	0.693718	0.611762
ENSGALG00000044018	ISOC2	1.47932	1.89e-05	14.707	12.6119	14.2879	19.71	5.02143	5.01483	5.53074	5.88871	12.7077	11.1726	15.5449	2.75319	5.35154	4.34351
ENSGALG00000034007	ITGA6	1.40533	2.33e-06	394.305	409.483	488.426	394.146	174.234	159.012	166.017	121.578	407.932	325.737	447.675	136.706	157.028	138.442
ENSGALG00000002655	ITGAV	3.98445	1.17e-08	4897.54	5053.92	5230.86	5347.13	322.556	364.62	347.916	230.129	5081.75	6045.22	5378.45	267.006	381.446	366.69
ENSGALG00000007511	ITGB2	3.71703	4.52e-05	93.2844	102.371	80.8914	67.014	2.22648	4.64916	3.87624	15.0084	83.5148	40.2843	282.253	5.29459	5.6984	9.72701
ENSGALG00000010875	ITGB8	3.63061	6.59e-09	221.078	261.763	247.818	206.226	17.575	20.9474	20.043	15.2168	282.635	209.237	255.465	14.6131	20.6133	19.9434
ENSGALG00000034898	ITPK1	1.60176	1.99e-07	125.535	154.205	178.357	147.312	50.688	50.6184	45.1913	48.0998	143.988	147.08	154.667	58.8758	64.9618	64.3573
ENSGALG00000003149	ITPR3	1.7175	2.48e-07	1804.13	2241.38	2185.21	1968.84	695.562	566.362	628.944	541.292	1334.7	2064.63	1696.11	595.853	670.182	765.498
ENSGALG00000033806	ITPRIPL2	1.56031	1.24e-05	33.616	44.2757	38.6872	38.88	9.56913	16.246	10.9197	14.7999	46.4795	46.369	51.6209	11.701	14.1717	15.8446
ENSGALG00000010214	JADE1	2.22766	8.96e-08	167.082	249.465	199.635	189.324	38.7502	48.111	39.8969	41.1167	223.3	213.538	208.586	61.9467	62.286	49.6139
ENSGALG00000011031	JAK1	1.46135	2.1e-07	880.424	1094.15	1164.13	1052.89	357.421	364.202	385.544	378.024	898.539	939.339	1262.86	400.642	369.554	387.49
ENSGALG00000015746	JAM2	4.54804	8.44e-08	49.1109	40.027	44.6222	39.42	2.74757	1.82832	1.65449	0.938024	34.9091	36.77	38.178	1.32365	1.8334	2.32469
ENSGALG00000007346	JCAD	2.09966	4.39e-06	25.8423	18.247	27.2569	29.754	4.78457	5.22378	7.65794	5.31547	14.3394	36.9273	21.5087	4.97691	5.10379	5.07762
ENSGALG00000012009	JKAMP	1.22038	3.41e-05	11.5555	13.1038	10.9467	11.556	5.44777	4.96259	4.39623	4.95068	13.7955	15.5787	14.0296	5.7711	6.24347	6.48468
ENSGALG00000017414	JUP	1.19281	2.37e-06	461.642	560.513	565.185	449.712	189.251	235.279	228.415	216.788	480.074	486.822	475.196	220.202	242.554	206.47
ENSGALG00000041978	K123	1.34673	0.000446918	127.058	58.4082	80.4518	70.2	39.4135	24.2383	32.759	32.8309	82.1798	53.5026	80.2178	21.0725	52.4253	33.0963
ENSGALG00000011744	KALRN	2.4296	4.16e-09	177.062	185.958	181.17	193.536	34.0604	34.1113	31.0572	34.4985	190.269	238.297	182.042	35.209	44.2493	49.6139
ENSGALG00000011278	KAT2B	1.74412	1.28e-07	217.453	239.67	261.007	237.276	59.8781	79.6104	62.8235	76.2405	229.579	232.894	250.088	94.1908	118.18	101.552
ENSGALG00000013642	KAZN	1.39619	4.23e-07	105.68	119.052	101.07	97.8479	41.7347	42.5216	33.8462	39.1365	101.909	136.274	97.2292	45.2158	48.7585	57.2609
ENSGALG00000007569	KBTBD8	1.10497	2.16e-05	38.6584	51.2525	47.7435	40.284	19.9436	24.1339	18.4831	18.1873	35.453	37.7141	49.6656	42.6744	24.9739	27.1622
ENSGALG00000012142	KCNA4	4.69528	0.000538097	0.73535	4.96425	2.06625	2.16	0	0.261189	0.0472713	0.0521125	1.63173	0.314721	0.439951	0.211784	0.297308	0
ENSGALG00000031693	KCNB2	5.48797	8.11e-08	232.633	221.379	285.318	216.81	4.45296	8.82819	5.05802	2.44929	208.466	201.107	204.724	3.75916	7.03629	7.58585
ENSGALG00000055000	KCTD14	2.98673	9.81e-08	65.7088	56.3509	52.6674	62.208	7.91111	9.45504	5.48347	6.35772	48.5068	64.5703	48.2969	5.71816	8.22552	10.767
ENSGALG00000010074	KDM4AH1	1.0457	8.43e-07	159.676	202.863	182.313	178.362	84.2273	85.0954	82.1102	90.6236	187.698	236.251	212.008	121.564	107.625	99.1054
ENSGALG00000035108	KDM7A	1.08195	2.3e-06	55.6765	67.9342	68.3621	59.886	30.9339	30.2457	28.1264	26.7858	69.2249	87.4401	135.114	51.7811	43.6052	51.6939
ENSGALG00000030543	KIAA0040	3.41738	6.26e-07	75.3208	78.2652	80.3199	68.634	3.93187	6.47749	6.14526	11.2042	76.6913	81.6178	76.1116	6.67118	7.82911	5.3835
ENSGALG00000043363	KIAA0556	2.09637	8.6e-07	94.9652	159.571	139.933	143.37	25.9598	36.8276	28.1264	31.8407	100.722	111.044	158.089	28.2202	26.2622	35.9716
ENSGALG00000044716	KIAA1109	1.12504	3.06e-06	431.178	554.788	522.453	507.168	243.255	244.316	216.408	197.558	585.247	561.358	471.677	308.728	295.574	360.328
ENSGALG00000013771	KIAA1211	2.3421	0.000157536	33.4584	14.4008	12.2656	13.014	2.7002	3.34322	4.7744	3.28309	15.5756	26.1743	10.5588	3.17675	5.20289	8.56467
ENSGALG00000045168	KIAA1551	2.88315	9.86e-09	760.194	882.16	1006.04	799.308	106.018	126.833	115.247	107.821	1021.36	792.626	682.609	138.612	117.585	109.322
ENSGALG00000005512	KIAA1671	1.55302	1.84e-07	480.761	613.957	631.437	563.868	172.908	204.041	191.779	192.816	516.615	506.229	490.252	231.585	269.757	312.427
ENSGALG00000008725	KIF16B	2.45259	5.5e-09	326.233	382.918	374.826	355.59	62.2467	66.3942	58.8527	69.3096	423.162	467.729	407.688	75.1832	87.4581	99.9619
ENSGALG00000002726	KIF1B	1.16297	1.93e-06	445.937	578.67	490.976	464.832	212.368	231.413	224.444	194.901	604.976	560.099	477.738	217.819	225.062	260.611
ENSGALG00000010664	KIF26B	2.44545	0.0268037	1.83837	0.178892	0.791329	0.594	0.189488	0	0.236356	0.156337	0.0494463	0.419629	0.342184	0.476513	0.545064	0.305881
ENSGALG00000011528	KLC1	1.93591	1.39e-08	118.549	131.575	129.778	126.144	32.1182	29.6711	35.6425	31.6323	135.532	136.117	155.645	35.7914	37.5103	39.8257
ENSGALG00000016926	KLF12	1.56321	9.95e-05	25.0019	30.0538	36.9727	38.124	6.72682	14.2087	9.64334	12.4549	25.2671	33.9899	35.3428	5.34754	7.03629	13.5199
ENSGALG00000016927	KLF5	1.07548	4.31e-06	292.879	416.147	364.671	344.736	154.338	169.041	171.878	161.497	432.952	312.413	295.794	196.059	171.497	160.526
ENSGALG00000008501	KLF7	1.04966	2.23e-05	33.3008	33.5422	36.6649	37.854	15.6327	15.4101	14.8432	20.845	28.4811	35.4586	35.0983	19.59	22.7441	23.4305
ENSGALG00000027374	KLF9	1.26682	0.000134032	84.3551	78.0415	61.1961	54.54	37.1396	29.3576	22.8793	23.5548	71.895	68.6617	60.3711	31.3969	27.7983	27.7128
ENSGALG00000036969	KLHL14	1.21011	0.0120689	4.72725	9.1682	3.51702	6.318	1.84751	1.72385	2.59992	3.85632	4.25238	4.35365	3.47073	1.42954	2.82442	3.42587
ENSGALG00000002199	KLHL17	1.13803	0.0123117	1.94342	3.98034	5.31949	3.456	1.37379	1.25371	1.79631	2.0845	5.73577	6.03216	6.15932	1.53543	1.28833	1.65176
ENSGALG00000036931	KLHL20	1.38888	4.12e-07	56.3068	69.1417	62.9546	64.422	26.3388	21.5742	22.5957	23.7112	58.8411	57.9612	60.9577	23.7198	24.2801	22.0234
ENSGALG00000006826	KLHL25	3.4904	4.94e-07	36.715	56.8429	45.6333	46.71	3.64764	4.7014	5.48347	2.24084	49.9408	34.0948	41.0621	5.24164	4.80648	4.34351
ENSGALG00000039124	KLHL3	1.03627	0.00046819	6.04037	6.79789	8.00122	7.128	3.36341	3.44769	3.35626	3.12675	9.04868	7.23859	5.81713	4.18273	4.06321	4.46586
ENSGALG00000005651	KLHL36	2.26767	5.08e-08	72.1693	87.3886	82.1664	66.42	14.0695	17.8653	14.4177	16.1549	64.8736	102.18	79.3379	15.8308	18.5322	14.2541
ENSGALG00000031388	KLHL5	1.00193	5e-06	39.2362	40.4743	38.907	45.36	20.512	20.7906	17.8685	20.7929	49.3474	50.6702	66.0905	26.0494	27.2532	20.6775
ENSGALG00000005982	KLHL9	1.37336	8.98e-07	49.426	60.4207	48.3151	54.324	18.0013	21.8876	20.6575	19.5422	74.664	50.5652	64.0862	22.1843	20.8116	27.6516
ENSGALG00000005808	KREMEN1	2.29623	2.55e-08	315.623	354.34	383.927	331.344	60.2097	74.0209	78.2339	62.6913	234.623	278.004	281.911	53.1577	46.1818	49.9809
ENSGALG00000019719	KRT19	1.24814	7.91e-07	3132.38	3628.91	3544.45	3372.35	1537.36	1424.79	1347.56	1310.26	2284.57	2566.45	2336.39	1322.01	1225.6	1201.68
ENSGALG00000011976	L3MBTL2	1.10417	8.34e-07	62.3997	61.986	73.5936	69.066	31.1707	28.4174	31.1045	30.5379	49.4958	49.3588	56.6071	30.3909	25.9153	27.6516
ENSGALG00000016969	LACC1H	4.28664	3.98e-07	44.0159	45.3938	65.3286	50.49	4.35822	1.9328	1.41814	2.5014	39.5076	44.4806	38.4224	3.54738	3.31994	5.56703
ENSGALG00000038745	LACTB2	1.1426	7.6e-06	54.1007	40.7426	50.1615	55.35	19.8962	22.2011	22.6902	23.8675	50.6825	52.6109	37.2003	16.2014	25.4694	16.7623
ENSGALG00000000309	LAD1	1.37287	1.02e-05	141.87	179.384	148.374	116.37	56.6095	49.6259	66.8416	47.6829	113.133	141.572	128.466	48.1278	53.6641	52.8562
ENSGALG00000005321	LAMA5	1.0599	5.33e-05	556.712	741.417	838.677	689.31	303.086	334.165	398.686	285.368	624.112	666.685	613.439	230.526	285.366	295.481
ENSGALG00000037697	LAMP1	1.85289	9.77e-08	822.016	769.503	666.607	761.994	221.416	223.369	180.198	192.034	631.083	747.201	637.44	230.738	268.122	201.27
ENSGALG00000008572	LAMP2	2.19761	2.15e-08	297.081	323.526	306.948	326.592	64.8048	79.297	58.9	63.9941	277.493	319.914	300.096	72.9065	80.0749	82.3431
ENSGALG00000000055	LAMTOR3	2.454	1.54e-08	269.348	229.518	254.72	309.15	44.5296	49.1558	44.9077	50.9139	220.036	261.848	179.5	45.7982	46.2809	38.6633
ENSGALG00000016479	LAPTM4A	1.96883	1.55e-08	941.511	926.883	940.231	865.727	238.423	245.204	208.703	224.448	764.737	933.306	699.669	201.141	267.924	225.801
ENSGALG00000039299	LASP1	1.61263	2.32e-07	624.155	759.575	636.009	564.732	208.484	225.615	199.721	191.305	559.535	522.333	605.129	207.442	225.062	203.288
ENSGALG00000028512	LCOR	1.16184	1.08e-06	146.702	162.478	176.73	144.018	77.2636	64.5659	63.1544	69.8307	151.454	176.296	158.529	70.2592	74.9216	83.9337
ENSGALG00000014485	LDB2	2.46279	0.000957236	3.46665	3.22005	1.75851	0.917999	0.378975	0.47014	0.330899	0.469012	2.62066	1.62606	1.80869	0.582405	0.495513	0.0611762
ENSGALG00000001977	LDB3	2.9277	0.0162772	0.367675	0.402507	0.131888	0.432	0	0	0.0472713	0.104225	0.445017	0.314721	0.537718	0.158838	0.0495513	0.0611762
ENSGALG00000013886	LDLRAD4	2.11173	1.08e-07	134.569	114.983	157.123	137.43	28.8969	25.9622	35.7843	32.2055	127.967	150.384	133.599	29.7026	29.929	30.894
ENSGALG00000011047	LEPROT	1.31643	1.52e-07	297.081	321.021	318.378	327.024	139.416	120.565	118.698	116.523	285.454	255.816	285.773	125.905	141.073	142.663
ENSGALG00000036049	LETM2	1.05177	1.8e-05	35.4544	32.3794	32.6643	31.752	15.3485	13.1639	18.4358	15.3211	30.7062	39.0779	28.108	14.1366	14.8158	15.967
ENSGALG00000012173	LGALS3	2.0294	6.27e-08	508.074	388.508	408.282	439.776	109.666	102.125	92.8407	113.24	373.963	517.245	403.973	100.28	126.653	130.795
ENSGALG00000027096	LGALSL	1.76747	1.09e-06	34.7715	29.9644	37.808	32.238	7.62688	11.3356	10.1633	9.53658	28.2833	31.7869	25.8105	8.15367	9.71206	8.07526
ENSGALG00000017036	LHFPL6	4.42601	1.5e-07	32.4604	27.5493	30.642	21.87	0.900067	1.14923	2.07994	0.938024	11.2243	29.7936	24.5884	1.21776	2.87398	1.77411
ENSGALG00000034742	LIMA1	1.53384	8.45e-08	732.303	825.765	867.253	785.43	269.073	267.51	295.067	250.296	735.217	987.963	695.954	268.965	308.308	245.255
ENSGALG00000011133	LIN54	1.39611	6.51e-06	40.5493	54.9645	48.7986	42.282	14.3537	19.3802	19.7121	15.738	49.3474	56.8597	52.6964	19.0605	21.6539	17.374
ENSGALG00000010939	LIN7A	2.3352	0.00231754	2.57372	1.47586	1.01114	3.186	0.710579	0.261189	0.330899	0.260562	4.49962	0.472082	4.1551	1.16481	0.495513	0.978819
ENSGALG00000002708	LINGO1	5.12055	1.28e-05	5.77775	6.88733	3.56098	5.994	0.0473719	0.417902	0.0945425	0.0521125	8.90034	5.088	6.40374	0.211784	0	0.244705
ENSGALG00000006378	LIPA	2.15811	1.07e-07	60.929	64.9377	52.6234	63.936	14.0695	13.3729	14.7486	10.7873	56.7149	69.0289	91.852	7.78305	9.41475	9.91054
ENSGALG00000015662	LIPI	3.12927	1.6e-05	19.5918	8.67625	14.7275	12.474	2.55808	1.46266	0.992696	1.14647	13.6472	18.4637	47.9547	2.17078	3.7659	2.69175
ENSGALG00000023824	LIPML5	5.05916	1.01e-05	3.93937	3.57784	3.64891	4.806	0.23686	0.104476	0.0945425	0	0.791141	0.681896	1.1732	0.158838	0.0991026	0.305881
ENSGALG00000030379	LMBR1	2.79344	2.33e-08	105.313	145.886	102.345	106.11	17.1013	16.8728	15.2213	15.5295	148.932	103.438	101.14	22.6608	17.4421	17.9858
ENSGALG00000016174	LMBRD1	1.36339	1.13e-06	86.0359	82.9163	88.497	87.5339	34.2973	38.8649	26.9919	30.7985	81.3392	110.415	102.802	33.9383	34.4382	38.4186
ENSGALG00000008349	LMCD1	3.03261	1.62e-07	98.3268	96.2885	99.5756	108.054	12.0798	11.5968	16.3559	7.81687	99.4366	81.0408	69.2679	5.1887	7.38315	6.72938
ENSGALG00000044187	LMF1	2.45018	5.36e-09	212.306	201.074	226.056	204.282	37.6607	38.4993	40.2278	34.29	195.461	216.896	177.349	35.0502	49.4522	44.5974
ENSGALG00000029892	LMO2	2.11066	5.92e-06	45.5392	47.3169	34.5987	43.362	7.05842	9.35056	14.0396	8.12955	32.9313	36.8749	30.8455	15.7249	9.91026	6.36232
ENSGALG00000015301	LNPEP	1.29435	2.74e-07	231.162	253.087	244.741	203.904	95.0755	97.9981	91.659	86.6109	257.467	235.359	288.706	91.014	86.2193	99.7172
ENSGALG00000037944	LNPK	1.63089	1.09e-07	130.157	135.108	156.815	129.87	44.7191	48.3722	42.4023	38.4069	108.287	166.54	135.261	49.6103	50.0468	46.5551
ENSGALG00000042767	LPAR2	1.26047	2.96e-06	78.735	75.9396	74.8246	58.914	27.9968	33.171	26.4246	30.0689	60.2256	70.3402	46.1949	30.1262	33.794	29.6704
ENSGALG00000013189	LPCAT1	2.78525	1.51e-08	333.901	308.499	289.802	338.796	45.3823	54.2228	38.9515	41.5858	289.805	393.402	366.479	43.5745	48.3125	60.1362
ENSGALG00000015425	LPL	1.36136	2.3e-05	40.4442	46.5119	59.042	53.73	19.8488	23.2981	14.3232	18.3957	14.7845	26.2792	18.2335	13.2894	9.71206	12.2964
ENSGALG00000016459	LRATD1	1.28978	0.0190238	21.5878	49.5083	50.1615	10.692	11.7956	18.3877	11.4869	10.9957	37.0847	5.1929	11.8298	19.2723	5.84706	11.8682
ENSGALG00000016990	LRCH1	1.63705	9.81e-07	153.426	222.81	235.596	176.364	58.7412	64.0435	65.8016	58.5223	181.715	214.535	189.863	58.3464	65.6059	82.5267
ENSGALG00000010050	LRFN2	3.28285	0.00593211	0.73535	0.670844	0.879255	0.378	0	0	0.189085	0.0521125	0.296678	1.25889	0.244417	0	0	0
ENSGALG00000000106	LRIF1	1.08784	6.46e-06	80.1531	85.1078	71.923	63.828	36.9501	36.6709	30.7736	33.9773	85.5916	93.4198	100.651	43.6274	36.0734	35.8492
ENSGALG00000009755	LRIG3	1.16145	4.78e-05	34.9816	50.045	42.5999	40.986	16.5802	19.7981	22.1702	14.9563	53.5998	53.1879	49.9589	10.2715	15.46	13.7035
ENSGALG00000032308	LRMDA	3.62873	5.53e-07	20.3797	21.4223	19.5634	22.68	1.37379	2.50741	1.84358	0.885912	19.5807	24.863	21.4598	1.21776	1.04058	1.5294
ENSGALG00000014011	LRMP	4.97131	0.000424574	34.3513	99.8663	58.0748	223.776	0.331604	1.20147	1.79631	9.79714	152.295	113.142	45.6083	2.48846	2.18026	4.58821
ENSGALG00000016304	LRRC1	1.01847	8.22e-06	193.345	233.499	244.257	194.886	91.1436	118.893	101.68	105.58	203.966	188.361	175.101	96.6263	104.801	105.774
ENSGALG00000000818	LRRC32	5.60121	5.9e-06	2.83635	6.52955	9.05632	5.076	0.0473719	0.0522378	0.0945425	0.260562	13.5483	7.02878	4.49728	0.158838	1.13968	0
ENSGALG00000009112	LRRC57	2.30116	2.23e-08	40.7069	42.129	43.8748	45.954	7.81637	9.61175	8.17793	8.59856	37.3814	41.7006	42.4309	7.09475	9.4643	8.68702
ENSGALG00000004573	LRRC8A	1.41619	3.11e-07	642.486	777.374	674.081	644.922	220.374	272.525	251.247	258.061	730.668	824.78	730.759	321.964	312.768	386.878
ENSGALG00000006167	LRRC8B	1.82967	2.51e-06	93.5995	87.165	100.015	89.9639	25.2492	18.4399	23.352	34.9154	87.1739	83.4012	87.8436	26.9495	21.3566	26.9175
ENSGALG00000006170	LRRC8C	2.63296	4.14e-06	25.6847	49.1058	39.0829	44.604	4.26347	8.25357	7.2325	5.15913	31.1017	26.8038	34.7561	2.96497	4.90558	3.8541
ENSGALG00000003245	LSM1	1.18581	0.000179593	33.9837	32.7819	28.4879	34.614	16.3433	12.955	9.17062	17.3535	24.8715	25.1777	25.4194	16.3073	13.3293	13.8258
ENSGALG00000006583	LSP1	2.12441	5.62e-08	540.325	612.839	560.349	587.466	146.332	105.207	121.156	142.684	566.902	659.289	807.604	174.245	204.201	131.651
ENSGALG00000011153	LY75	2.4731	2.4e-08	1765	2401.49	2190.71	2148.82	337.951	408.291	353.873	395.221	2538.38	2180.18	2284.91	572.769	530.843	776.754
ENSGALG00000016761	LYG2	2.0381	0.00218798	4.6222	2.81755	1.49473	5.67	1.08955	0.835805	0.992696	0.521125	8.752	3.14721	1.12432	0.370621	0.693718	0
ENSGALG00000042321	LYN	1.65434	3.34e-07	289.203	282.873	303.958	280.476	89.533	85.67	73.2232	110.687	276.998	307.168	233.565	95.885	127.446	125.044
ENSGALG00000012470	LYPD6	3.06934	6.81e-06	9.82217	10.823	10.5511	7.182	1.42116	0.522378	1.08724	1.40704	9.14757	7.39595	5.96378	1.2707	1.28833	1.10117
ENSGALG00000040421	LYPLA1	1.68315	2.69e-07	107.414	109.84	114.391	94.1759	34.8184	35.7829	25.9992	32.9351	80.9931	78.8377	84.0307	27.5848	31.0687	29.9152
ENSGALG00000032840	LYST	1.14566	3.88e-06	100.428	125.09	125.074	106.65	49.6932	59.4988	46.184	46.328	139.142	150.752	144.793	63.4821	61.295	79.7126
ENSGALG00000031175	LZTR1	1.09839	1.68e-06	60.6138	75.224	60.0971	63.45	28.9916	30.6636	29.3554	29.2872	52.4131	51.6143	57.4381	34.1501	30.1768	32.1175
ENSGALG00000016001	LZTS3	1.90726	2.2e-07	194.342	194.634	274.943	240.84	64.7574	54.9542	61.169	54.3012	240.457	340.529	182.629	73.9654	85.3274	134.649
ENSGALG00000031681	M6PR	1.86666	7.85e-08	528.139	475.852	416.327	502.47	133.873	139.736	113.451	128.301	441.852	422.881	496.558	112.881	117.684	122.964
ENSGALG00000008181	MADD	1.4447	5.35e-05	175.223	308.499	171.323	160.218	69.0683	74.9612	75.7758	72.6448	261.522	179.863	218.949	83.9192	82.0074	99.1666
ENSGALG00000013310	MAEA	1.66762	1.94e-07	202.011	186.45	158.749	185.814	50.6406	63.8868	58.0018	52.9463	181.864	173.307	168.892	50.4574	56.5381	52.9786
ENSGALG00000007431	MAGI1	1.56809	2.88e-07	252.96	314.179	323.654	306.828	82.2851	103.065	105.462	103.391	241.001	286.501	275.507	97.9499	98.954	135.995
ENSGALG00000008552	MAL	4.38009	1.37e-07	741.81	799.065	745.212	750.438	42.5874	46.3349	35.548	17.6661	706.44	776.785	625.464	30.6027	43.2087	39.0916
ENSGALG00000040768	MAL2	1.14814	2.19e-06	87.0339	106.083	110.522	103.248	46.0455	41.7902	39.9915	51.435	89.7451	102.075	89.0657	41.6155	46.5287	58.7903
ENSGALG00000039108	MAP1S	1.14404	1.73e-06	269.506	340.476	311.96	257.526	127.62	124.639	139.356	129.291	329.016	335.755	317.498	157.567	148.703	144.62
ENSGALG00000002789	MAP2	5.93172	5.36e-09	199.28	248.033	251.555	203.85	3.60027	5.06707	2.41083	3.38731	254.995	282.095	152.908	1.69427	3.12173	3.42587
ENSGALG00000006655	MAP3K13	2.06062	3.4e-08	373.925	482.471	436.154	401.166	104.645	106.461	96.2443	88.7996	446.253	453.146	426.557	107.48	122.986	161.872
ENSGALG00000011008	MAP3K21	1.50832	1.71e-06	76.5814	87.8359	69.6809	64.422	22.8806	29.8278	26.8028	22.9816	52.8087	62.7869	52.1587	20.2253	22.5954	26.4893
ENSGALG00000000525	MAP3K3	1.00866	6.42e-07	97.2763	112.299	101.422	101.412	46.8508	49.5214	52.7547	51.0181	119.265	115.713	109.89	43.8392	47.2224	57.1386
ENSGALG00000007356	MAP3K8	1.35208	1.07e-06	55.1512	61.0468	65.2847	64.314	20.891	27.4248	21.2248	24.4929	75.4551	96.3048	126.999	29.7556	34.785	28.3246
ENSGALG00000016781	MAP4K4	1.60597	6.59e-08	637.601	741.596	635.262	672.732	233.212	208.742	218.44	201.415	702.435	705.448	706.22	234.497	266.834	310.286
ENSGALG00000001501	MAPK1	1.26997	2.12e-06	189.51	158.766	211.505	156.114	74.6108	77.4164	72.5614	65.1927	180.182	208.503	155.401	74.0184	75.0702	72.7385
ENSGALG00000019384	MAPK12	2.08724	7.17e-05	10.505	14.3113	20.6185	17.064	2.51071	5.38049	3.7817	2.65774	7.86197	10.2809	14.0296	2.17078	1.33789	2.5694
ENSGALG00000042833	MAPK14	1.04655	5.36e-06	103.737	113.194	107.885	111.996	61.2045	52.3423	48.973	43.8266	89.1023	95.7802	96.5449	55.4344	51.682	55.4868
ENSGALG00000029279	MAPK15	2.33391	4.1e-05	6.0929	8.81042	11.1226	10.314	1.5159	2.66413	1.18178	1.6676	5.98301	7.50086	8.45684	2.27667	2.18026	1.46823
ENSGALG00000035490	MAPK1IP1L	1.19868	3.03e-07	81.6764	90.1167	82.2103	81.1619	37.9923	36.9844	34.7444	32.8309	81.1414	83.4012	87.8925	41.2449	38.5509	37.2563
ENSGALG00000031448	MAPK6	2.05892	8.12e-08	1468.49	1492.63	1457.76	1300.7	380.87	368.172	302.678	288.443	1304.94	1319.31	1235.87	338.695	452.205	499.014
ENSGALG00000002283	MAPKAPK3	1.14608	3.95e-07	205.11	234.214	244.916	205.308	96.6388	104.005	97.2842	94.3757	209.257	185.056	189.472	89.2138	96.5755	96.0466
ENSGALG00000006657	MAPRE1	1.21414	5.69e-07	153.531	179.607	159.057	136.998	69.8262	64.7749	64.7616	65.4533	146.509	140.733	156.818	63.1645	67.4393	58.8515
ENSGALG00000015215	MAPRE2	1.75551	2.78e-07	156.157	209.974	190.622	149.148	45.3349	51.0363	53.2274	54.5096	147.894	173.464	156.72	52.6812	48.0152	48.1457
ENSGALG00000037726	MARCKS	1.3751	1.22e-06	753.366	785.335	662.519	617.544	304.033	237.369	265.948	254.153	667.328	765.822	762.093	298.244	309.25	252.841
ENSGALG00000032335	MARCKSL1	3.32958	2.15e-08	660.292	704.029	711.581	611.01	50.5459	70.6777	81.4484	58.1575	527.147	675.445	531.266	45.6394	71.5025	42.1504
ENSGALG00000012119	MARCO	3.294	0.00498522	1.41817	2.23615	1.23096	0.378	0.0473719	0.313427	0	0.156337	0.494463	0.157361	0.439951	0.158838	0	0
ENSGALG00000011505	MARK3	1.43007	1.6e-07	372.035	404.295	406.963	352.296	141.405	148.355	143.846	122.569	367.831	391.986	344.433	141.366	151.132	133.486
ENSGALG00000032803	MAS1H1	3.13289	6.78e-06	23.5837	13.0591	24.3993	24.624	1.65802	1.41042	3.21445	3.23097	13.4988	13.5855	10.8032	2.64729	2.87398	2.8141
ENSGALG00000001750	MAT2B	1.49696	8.81e-08	176.694	182.559	181.918	189	58.5991	64.9838	56.82	72.3842	166.881	225.813	163.515	80.5837	83.494	74.6349
ENSGALG00000000736	MATK	2.25203	9.2e-08	63.6078	66.995	55.2172	54.324	13.9273	13.1117	10.0688	12.1422	62.154	53.7125	74.6939	11.3834	12.8833	17.6187
ENSGALG00000040428	MAVS	1.1156	4.37e-06	67.5997	73.2562	69.1974	62.316	25.8651	34.5292	28.7882	33.6647	63.588	75.166	68.1924	33.4618	34.4382	34.2587
ENSGALG00000020747	MBD4	2.33828	5.36e-09	110.775	102.46	120.546	109.998	21.4121	21.2085	21.9811	21.0534	77.1363	87.7548	114.436	27.4789	21.5053	23.1246
ENSGALG00000012681	MBOAT1	2.04793	2.68e-06	21.6403	32.8266	31.1696	28.134	6.39521	4.85811	7.75249	7.81687	28.0361	37.9764	19.0157	9.90088	12.9329	7.64702
ENSGALG00000002954	MBTD1	1.25838	6.25e-07	175.118	228.579	205.658	194.832	77.7373	90.2669	76.3431	83.849	199.269	145.611	189.961	99.803	93.0574	83.8725
ENSGALG00000006562	MCF2	1.42907	1.53e-06	25.317	22.6298	26.3776	25.758	8.81118	9.97742	9.50152	7.97321	19.4819	23.709	21.8998	11.9128	9.51385	14.9882
ENSGALG00000007596	MCT2L	3.82506	0.00379757	12.7636	5.76926	2.19814	0.27	0.331604	0.365665	0.519984	0.20845	0.148339	0.157361	0.0977669	0.90008	0.198205	0.550586
ENSGALG00000012196	MCUB	1.33765	0.00011269	45.5392	26.2971	44.6661	53.46	18.5698	16.037	15.7886	15.2168	17.949	29.0068	19.309	12.8659	14.2708	8.74819
ENSGALG00000033894	MEA1	1.36329	1.07e-06	230.9	250.583	218.187	211.356	103.602	74.7523	81.7793	85.6729	183.644	200.268	155.254	81.6955	84.3363	69.802
ENSGALG00000032366	MEF2A	1.136	8.15e-07	84.6703	96.8699	90.827	87.1559	34.6289	41.4246	42.7332	40.9604	81.2898	83.3487	77.1381	46.8042	48.0648	44.4139
ENSGALG00000039118	Meis2a.2	1.4321	5.76e-08	162.88	175.672	152.727	158.814	62.7204	58.872	57.34	56.3336	184.138	172.992	171.434	70.471	62.1373	60.075
ENSGALG00000010927	MEPE	2.2183	0.0449059	0.31515	0.223615	0.307739	0.432	0	0.104476	0.141814	0	0.296678	0.209814	0.0488835	0.423567	0.842372	0
ENSGALG00000008257	MERTK	2.9734	0.000441903	18.1736	8.63153	38.3795	45.09	1.37379	3.44769	4.58531	4.27322	38.4692	46.4739	77.8225	3.17675	3.22084	4.0988
ENSGALG00000006403	mesd	1.03739	1.05e-06	169.656	185.734	197.876	174.366	94.4123	82.7447	89.4372	79.3152	170.936	164.757	154.423	78.1481	86.0211	72.0044
ENSGALG00000036883	MET	1.29356	2.82e-06	87.8218	111.986	120.15	101.736	46.235	46.5439	37.8643	37.1562	111.106	99.7142	116	39.3917	51.4343	39.5198
ENSGALG00000007044	METTL9	1.93125	2.8e-08	98.9571	114.804	111.138	117.612	30.4602	30.4024	25.3374	27.0464	76.7901	70.4451	76.5515	23.508	28.8389	22.0234
ENSGALG00000032984	MEX3B	2.49638	6.34e-08	77.0542	86.7625	90.6512	83.3759	16.7697	16.037	14.6068	10.9436	78.9658	82.4046	77.0404	11.2245	15.0636	8.93172
ENSGALG00000001777	MFSD11	1.29676	7.67e-07	122.016	129.831	145.824	117.612	56.2305	54.8497	48.5003	45.0773	133.505	99.9241	183.313	60.3054	63.3761	55.4868
ENSGALG00000000695	MFSD4A	4.72336	1.24e-08	1625.91	1784.98	1833.38	1768.61	70.4421	84.9386	57.7655	45.8069	1539.61	1296.49	1477.36	64.2763	66.7952	104.061
ENSGALG00000049668	MFSD4B	1.24326	1.04e-06	169.236	182.291	153.298	197.532	73.9476	77.7298	63.3908	74.7814	125.693	161.662	163.173	70.3122	86.0706	96.536
ENSGALG00000036743	MGAT3	3.43034	3.7e-08	810.618	1012.44	706.613	795.798	67.4103	90.2147	84.8046	58.6786	783.922	627.974	732.274	88.4196	92.4628	89.4396
ENSGALG00000005924	MGAT4B	1.23353	4.42e-06	70.0158	53.6228	54.7336	54.864	25.6756	26.1711	22.9738	22.0957	62.8463	36.2979	74.8406	22.7667	18.2844	18.3529
ENSGALG00000000225	MGAT4C	2.86989	1.57e-08	77.4218	84.9736	86.5187	87.9119	12.5536	12.5371	10.9197	8.91123	63.9835	70.5501	50.5455	9.6891	13.2302	13.9482
ENSGALG00000013098	MGST1	1.12313	6.35e-06	122.016	135.913	118.04	154.764	65.8944	56.2079	50.9584	64.9321	164.755	299.877	92.2431	67.8237	86.1697	71.515
ENSGALG00000026328	MIEN1	1.29826	9.77e-07	47.0624	43.6943	40.3138	44.28	19.0909	15.8281	16.6395	18.083	42.9689	39.7598	34.1207	17.5251	19.1268	18.9034
ENSGALG00000044581	MIIP	1.72478	6.58e-07	38.1331	30.5458	38.0278	36.288	11.3219	8.77595	11.5815	10.5267	25.0693	42.907	32.0676	9.37142	13.7257	15.3552
ENSGALG00000046212	MILR1	1.74968	0.00360525	4.46462	6.17177	2.68173	4.32	1.1843	1.9328	1.51268	0.469012	3.36235	2.2555	5.13276	1.21776	1.04058	0.79529
ENSGALG00000004204	MINDY2	1.0749	5.44e-07	96.0157	116.682	107.709	106.866	47.5141	51.4542	47.0349	52.0604	119.759	113.405	99.7712	60.7289	62.5833	61.9715
ENSGALG00000034693	MLLT6	1.04041	2.77e-05	77.1592	102.729	91.0468	96.1739	35.3395	45.3424	41.2205	52.4773	105.271	99.9765	102.802	56.5992	60.2544	81.609
ENSGALG00000003904	MLPH	2.44309	8.88e-09	343.093	328.401	298.815	296.676	62.6257	56.9914	54.031	53.9364	257.764	265.572	277.658	52.9459	73.7324	85.8302
ENSGALG00000003199	MLX	1.09577	5.68e-07	124.904	128.176	109.423	114.048	57.4148	54.8497	51.5257	54.0406	115.012	128.669	116.44	60.1465	55.2993	54.6303
ENSGALG00000003078	MMD	1.47157	4.5e-07	95.543	112.389	104.587	91.7459	29.9864	34.7381	39.2824	38.3548	104.628	114.454	91.461	37.3269	47.3711	34.4422
ENSGALG00000038758	MMP15	1.41095	2.16e-07	409.537	359.707	351.702	333.072	140.837	122.236	137.087	134.137	289.657	292.376	340.864	112.457	113.77	117.887
ENSGALG00000019060	MMP27	1.58212	0.0190394	1.10302	0.626121	0.879255	0.648	0.189488	0.156713	0.236356	0.469012	3.75792	1.83588	1.95534	0.105892	0.0495513	0.0611762
ENSGALG00000025946	MOB3C	2.35328	8.3e-06	25.212	24.5082	20.003	36.288	4.02661	3.65665	6.80706	5.73237	31.6457	28.6921	37.738	6.19467	3.96411	6.6682
ENSGALG00000013149	MOCOS	1.23167	1.07e-05	22.3231	24.2846	23.9157	18.954	9.00067	10.2386	7.98884	10.0056	21.4597	20.4569	23.1708	11.0657	11.2977	17.374
ENSGALG00000036556	MORC3	1.05648	8.31e-07	193.45	231.352	245.928	240.03	104.597	105.834	107.211	109.697	215.487	260.642	220.416	124.899	112.977	119.171
ENSGALG00000033664	MOV10L1	2.28083	0.0282704	0.8404	1.83364	1.14303	1.08	0	0.574616	0.0472713	0.364787	1.03837	0.419629	0.488835	0.158838	0.198205	0.183529
ENSGALG00000011483	MPC1	2.2801	9.86e-09	164.508	189.715	174.444	190.458	35.7184	39.9097	32.4754	36.4787	144.828	130.504	158.871	33.5677	42.7132	34.4422
ENSGALG00000007408	MPP7	2.20063	1.09e-08	110.67	121.333	117.337	113.292	25.9598	23.6637	26.5664	21.9915	121.144	115.765	123.186	28.1672	30.0776	26.734
ENSGALG00000015438	MPZL1	1.81668	6.81e-08	249.966	296.781	275.163	256.122	81.1008	79.5582	62.4453	75.7194	239.271	257.023	246.764	83.7604	92.2645	97.4537
ENSGALG00000007412	MPZL2	1.86615	2.38e-08	392.887	353.937	334.6	373.95	106.682	94.9161	93.1716	95.2616	315.27	322.222	290.368	90.9081	106.04	94.3337
ENSGALG00000011592	MRAS	2.44399	0.000313047	12.0282	12.6566	8.04518	8.85599	3.60027	1.61937	0.75634	1.45915	15.2295	8.0254	25.0772	1.2707	2.87398	2.38587
ENSGALG00000004238	MRM2	2.21439	9.36e-07	20.5898	22.0931	25.5424	22.842	3.36341	4.91035	5.81436	5.05491	18.7896	18.4637	15.6916	3.60032	4.16231	4.58821
ENSGALG00000039615	MSN	1.0916	4.8e-06	224.965	209.93	229.398	210.978	88.5382	86.1401	115.295	111.208	286.492	253.351	384.517	68.6708	82.4534	76.9596
ENSGALG00000026661	MSRB3	3.07867	6.04e-05	5.14745	4.83008	3.86872	2.214	0.284232	0.626853	0.614526	0.312675	3.80737	2.20305	5.08388	0.158838	0.545064	1.65176
ENSGALG00000009925	MTA3	1.20807	2.5e-06	40.1816	49.0611	39.3027	45.684	17.8118	18.022	17.254	20.5844	41.2877	41.5957	42.7242	17.3663	17.7889	18.9646
ENSGALG00000008174	MTAP	1.02995	0.00491628	40.8644	27.4599	18.7281	20.466	17.3381	11.0744	10.5888	12.507	27.7888	22.7649	34.2673	15.619	9.76161	8.25878
ENSGALG00000034050	MTDH	2.49915	6.59e-09	432.281	450.539	438.484	446.04	70.7263	85.1998	79.6993	69.5701	478.393	561.463	439.902	83.4957	92.5619	93.5996
ENSGALG00000003883	MTMR10	1.2309	9.99e-08	286.524	298.794	315.257	290.952	129.657	128.557	114.916	122.516	372.825	355.74	334.901	159.367	154.204	169.274
ENSGALG00000001042	MTMR4	1.87702	9.64e-07	287.784	298.615	427.801	344.736	70.4421	91.7296	100.31	98.4926	302.315	375.305	388.135	122.358	87.8545	106.202
ENSGALG00000017112	MTMR6	2.14578	1.66e-05	204.9	203.981	107.401	104.544	35.4816	39.753	32.6644	29.3393	124.753	202.681	187.468	37.4857	43.1592	40.0092
ENSGALG00000009709	MUM1	1.25567	1.17e-05	74.7431	104.339	87.2221	87.0479	28.3284	42.626	38.2424	35.2801	82.6248	85.1321	75.2317	38.0681	35.3796	35.6657
ENSGALG00000015728	MUSK	4.56094	0.000478738	2.62625	1.69947	4.61609	2.592	0	0.365665	0	0.104225	0.840588	0.839257	1.61315	0.0529459	0	0
ENSGALG00000007267	MVD	1.23666	0.000698481	60.2987	30.8141	43.0395	37.422	19.1856	12.0147	17.8685	22.1478	26.701	28.4298	32.9963	10.9598	14.0726	11.3788
ENSGALG00000008555	MXI1	1.21955	1.76e-07	128.371	130.323	116.589	121.014	55.0462	53.4915	48.264	51.3829	129.401	156.626	122.404	80.3719	78.0929	65.1526
ENSGALG00000008148	MYBPC3	5.10703	9.76e-08	23.3211	24.6423	34.8185	23.058	0.568463	0.94028	1.08724	0.364787	16.6634	36.6126	30.0145	1.48249	0.693718	0.978819
ENSGALG00000004263	MYDGF	1.08849	4.71e-06	122.436	111.763	96.806	108.108	56.1831	43.3051	51.2893	50.966	121.391	120.853	106.517	44.1569	55.6957	44.9033
ENSGALG00000015358	MYH15	1.54476	0.00774273	2.62625	8.72097	8.08914	6.21	1.65802	1.25371	3.63989	1.98027	12.3616	12.9036	7.52805	2.32962	1.98205	2.5694
ENSGALG00000037864	MYH1A	5.77998	1.81e-06	7.40602	5.94815	11.5622	7.02	0.189488	0	0.189085	0.156337	4.99408	6.03216	7.72359	0.423567	0.198205	0.122352
ENSGALG00000039977	MYH1B	6.42847	8.22e-06	3.83432	4.56174	15.0792	9.28799	0.142116	0	0.0945425	0.104225	4.79629	1.57361	9.14121	0.0529459	0.297308	0
ENSGALG00000032404	MYH1C	3.74738	0.00979935	0.94545	0.268338	1.84644	1.404	0	0	0	0.312675	0.494463	0.944164	0.635485	0.211784	0.198205	0
ENSGALG00000043092	MYH9	1.19026	2.96e-06	5166.04	5632.23	5673.26	5202.03	2564.34	2084.91	2494.41	2125.56	5090.94	5160.75	5419.12	2124.56	2381.93	2417.13
ENSGALG00000002907	MYL1	6.13784	4.53e-06	3.51917	4.69591	4.30835	3.51	0.0947439	0	0	0.104225	4.6974	5.03554	3.27519	0.582405	0.0495513	0.0611762
ENSGALG00000035086	MYL6	1.03435	9.52e-06	957.793	874.736	728.551	789.75	435.206	356.889	394.762	412.47	644.78	753.128	653.719	307.722	399.929	304.535
ENSGALG00000012704	MYLIP	1.13249	2.32e-05	120.335	143.65	121.601	140.94	46.8982	73.7598	52.6602	61.3364	146.411	158.829	142.153	73.6477	64.6645	64.235
ENSGALG00000011708	MYLK	3.02897	5.27e-08	59.7734	78.3993	64.4054	52.65	7.05842	9.24609	6.33435	7.9211	105.815	52.8732	52.2564	10.4833	14.023	17.6187
ENSGALG00000007712	MYO1B	1.41074	1.09e-06	181.474	182.335	201.217	159.3	67.6945	67.8047	75.7758	54.5096	196.5	308.637	155.401	50.4574	70.6106	52.3056
ENSGALG00000004150	MYO1E	1.04071	4.18e-07	211.886	252.193	227.595	224.802	106.255	110.744	111.749	106.153	226.81	199.114	179.353	101.974	105.197	133.731
ENSGALG00000001571	MYO1F	5.36586	6.59e-09	374.976	494.815	544.83	445.878	9.47439	13.9997	12.0542	8.44222	249.407	402.791	433.45	6.61824	8.96879	12.847
ENSGALG00000015898	MYO6	1.58903	3.18e-07	171.704	221.334	203.591	217.836	75.8898	68.2748	59.4672	60.5026	196.747	189.095	164.737	65.9706	67.8853	77.3879
ENSGALG00000021074	MYOC	2.83771	0.00045431	7.1434	3.75673	8.6167	4.266	1.56327	0.522378	0.850883	0.260562	3.95571	4.19629	2.39529	0.211784	0.346859	0.122352
ENSGALG00000006705	MYOF	1.66492	3.88e-06	668.275	875.452	626.953	560.412	229.043	228.697	218.015	164.832	761.869	454.825	373.714	235.239	230.86	324.54
ENSGALG00000041253	MYRF	5.12542	1.72e-08	79.943	98.4799	145.121	114.534	3.17392	2.19399	3.82897	2.97041	85.7894	119.332	82.3687	7.30653	7.03629	6.05644
ENSGALG00000041754	N4BP3	1.27617	1.51e-07	80.4158	88.3725	88.7608	84.5639	31.1234	35.365	34.3662	37.1041	80.8447	75.1135	64.0374	40.2389	39.6906	44.5974
ENSGALG00000012098	NAA30	1.0387	2.51e-06	47.0624	54.0253	57.2395	49.248	24.8703	26.5368	23.352	23.8675	48.5068	45.0052	41.6976	27.0024	24.1315	22.8187
ENSGALG00000038219	NAA40	1.60748	2.21e-07	123.171	124.375	127.404	136.62	32.9709	41.3723	45.9949	43.6181	107.595	129.77	83.9818	25.9964	39.9384	42.5786
ENSGALG00000011529	NAAA	5.54161	1.17e-08	375.764	506.89	387.927	392.364	7.67425	13.0072	7.32704	6.87885	271.263	401.847	588.704	7.51832	12.2392	8.80937
ENSGALG00000027980	NANOS1	3.0749	6.41e-05	4.77977	11.2702	10.639	11.07	0.426347	1.67161	1.3236	0.938024	3.46124	6.18952	2.24864	0.953026	1.18923	0.183529
ENSGALG00000015320	NANS	2.68572	5.22e-07	1989.07	2263.34	1455.43	1294.7	322.366	258.577	226.713	256.185	2040.6	1398.57	1809.72	336.471	350.625	405.048
ENSGALG00000008285	NAPEPLD	1.91457	2.68e-07	200.698	249.241	190.007	210.708	60.4466	63.6256	45.5222	50.7575	198.626	200.95	194.458	56.5462	62.7815	56.1597
ENSGALG00000054772	NAT8L	3.0325	0.0200014	0.262625	0.223615	0.395665	0.54	0.142116	0	0	0	0.148339	0.629443	0.244417	0.105892	0.0495513	0.122352
ENSGALG00000004745	NATD1	2.70037	1.74e-08	218.609	251.656	256.347	217.944	28.2337	38.447	34.6971	40.5956	212.273	217.787	187.761	46.4336	39.1455	41.8445
ENSGALG00000039120	NBEAL2	1.02178	2.17e-06	399.085	468.696	399.314	417.852	215.969	209.787	203.881	180.413	353.492	518.556	468.401	197.753	263.712	297.377
ENSGALG00000032518	NCALD	2.23864	0.000209729	9.8747	20.662	23.6959	12.258	1.70539	4.91035	3.54534	3.59576	6.87304	11.9594	11.9276	4.18273	5.94616	6.4235
ENSGALG00000001189	NCF1	3.92914	3.04e-09	1481.99	1461.59	1565.91	1401.95	104.218	87.2371	92.1789	95.2616	1158.68	1348.79	1205.17	117.54	148.654	154.959
ENSGALG00000004700	NCF2	2.27445	2.71e-05	6.98582	9.88377	10.0675	8.53199	2.46334	1.04476	1.93812	1.6676	8.30698	9.33674	8.16354	1.85311	0.941475	1.2847
ENSGALG00000038141	NCF4	4.31187	4.21e-08	70.8562	67.3528	75.1763	80.568	4.26347	2.92532	2.22175	5.05491	59.0389	70.9697	65.7483	4.34156	4.06321	5.44468
ENSGALG00000016799	NCK2	1.35078	1.19e-07	96.1733	114.759	107.753	101.52	43.1558	38.0813	39.0933	40.4914	102.107	97.4063	81.2443	33.6736	44.1007	45.6374
ENSGALG00000002750	NCKAP1	1.39843	6.08e-06	305.906	412.122	520.958	407.322	167.602	151.124	150.984	138.932	408.872	402.004	375.767	143.801	155.195	146.639
ENSGALG00000036017	NCOA2	1.18034	2.67e-06	128.319	169.589	150.001	158.598	57.4622	64.8271	63.0599	76.0321	197.34	176.244	163.857	65.8647	79.6785	108.71
ENSGALG00000002066	NCOA4	1.55801	9.33e-08	266.774	241.191	264.04	223.128	77.6426	91.5728	78.5176	82.4419	201.988	227.911	200.667	83.231	93.5033	82.7102
ENSGALG00000014834	NCOA7	4.84506	6.26e-09	1511.25	2117.77	1916.6	1757.54	61.4888	76.4761	60.2709	49.559	1356.96	1485.22	1604.89	46.2747	58.6688	62.0938
ENSGALG00000042242	NDUFB9	1.07257	7.38e-05	217.874	126.163	167.366	153.846	80.627	72.6628	76.5794	79.4194	141.713	121.692	136.336	62.8468	67.6375	49.308
ENSGALG00000008084	NDUFS3	1.3729	3e-06	82.6743	88.3278	69.637	83.9159	37.0449	27.2159	31.1518	26.89	65.2197	54.7615	64.8195	25.414	24.7261	22.4517
ENSGALG00000003745	NECAP2	1.63098	9.5e-08	114.872	107.559	99.5316	97.5779	29.5601	36.253	32.1917	34.3942	89.4484	100.291	105.442	35.1031	36.668	31.1387
ENSGALG00000015367	NECTIN3	1.88404	8.49e-07	45.3291	57.8268	48.7547	54.594	12.6957	14.7311	10.5888	16.676	53.3031	54.9713	39.6934	10.8539	6.78853	16.0282
ENSGALG00000001118	NEK6	2.27682	3.79e-08	990.201	1317.14	1212.05	1132.11	247.045	257.532	226.855	204.906	824.518	1051.06	1049.77	211.784	249.243	211.486
ENSGALG00000002216	NEK7	1.06234	1.86e-05	103.527	149.33	128.767	108.702	63.3363	60.4914	50.9584	54.3533	98.1015	114.401	103.828	53.3165	64.3672	65.0915
ENSGALG00000007755	NEXMIF	1.72764	9.86e-06	53.1553	58.4976	62.2952	48.6	15.9643	14.7311	22.832	11.9338	66.2086	55.8631	50.6922	17.0486	19.6223	13.2752
ENSGALG00000007963	NFATC2	2.14803	1.32e-05	12.8686	19.0073	19.7393	20.466	5.49514	2.92532	4.30168	3.07464	17.8501	23.4467	19.0646	6.56529	6.04526	3.24234
ENSGALG00000005653	NFKB2	1.24295	1.77e-07	631.928	716.641	737.827	664.632	275.515	271.532	297.525	290.006	609.525	729.105	640.96	288.29	346.116	362.897
ENSGALG00000029691	NFKBIB	1.37091	6.19e-08	224.387	229.339	201.217	205.146	82.3324	80.4462	79.4157	82.7025	219.739	190.774	183.313	80.5837	91.8681	77.8161
ENSGALG00000044525	NFKBIE	2.43578	1.1e-08	100.428	125.895	120.018	104.112	21.9806	19.7459	19.1921	20.3239	98.151	129.088	126.51	25.414	31.2173	29.7928
ENSGALG00000011304	NGLY1	1.61082	5.65e-07	226.803	176.7	174.136	234.9	68.9735	65.9763	64.6198	60.3462	52.2153	172.572	130.177	68.7238	76.2595	74.5738
ENSGALG00000051672	NHLRC3	1.64266	1.68e-07	112.614	118.069	107.621	141.48	38.9397	37.5067	33.5626	40.0745	127.67	155.315	84.8128	37.0621	60.1553	57.1997
ENSGALG00000042079	NID1	4.63722	4.31e-06	157.26	307.112	309.498	155.196	8.00586	12.9027	12.5742	2.76196	75.8507	96.7244	54.4073	3.60032	6.49122	10.0941
ENSGALG00000014861	NIM1KZ	3.51893	0.00114883	4.35957	4.8748	2.54984	2.754	0.331604	0	0.75634	0.104225	4.25238	4.03893	5.42607	0.741243	0.0991026	0.672938
ENSGALG00000039811	NIPA1	1.36776	5.59e-06	19.6969	25.0001	24.4433	23.544	9.6165	8.67147	7.18523	9.58869	27.0471	23.9188	26.1038	7.46537	7.13539	4.22116
ENSGALG00000016737	NIPA2	1.29963	3.95e-07	68.4926	87.0309	80.3199	81.9179	29.6075	32.5964	33.2317	30.5379	81.537	86.0239	79.9245	36.215	34.6364	38.541
ENSGALG00000032718	NIPAL2	1.70807	1.62e-07	56.1492	48.3455	47.3039	46.872	14.2116	16.246	13.7559	15.2168	44.2545	44.8478	49.7634	18.0546	19.771	20.2493
ENSGALG00000043825	NISCH	1.13127	2.2e-07	130.157	142.04	147.583	131.706	61.0151	65.1928	61.689	57.8448	128.758	122.899	148.41	71.8476	63.4257	72.7385
ENSGALG00000032545	NKX6-1	3.66199	0.000817552	1.6808	1.25224	2.72569	2.376	0	0.261189	0.283628	0.0521125	2.6701	0.891711	2.19976	0	0.0991026	0.550586
ENSGALG00000040938	NLGN1	2.25522	0.0278959	0.682825	0.178892	0.615478	0.54	0.142116	0	0.189085	0.0521125	0.197785	0.262268	0.244417	0.158838	0.0991026	0
ENSGALG00000005553	NLGN3	1.67936	0.000841711	3.20402	3.13061	7.16593	3.834	1.23167	1.30594	1.37087	1.35492	3.80737	2.72759	4.54616	2.27667	0.594616	0.672938
ENSGALG00000012480	NMI	1.12649	5.01e-05	128.214	92.0845	103.532	98.1179	59.1675	46.3349	38.337	45.0252	99.9805	159.144	71.3699	41.6684	63.5248	47.0445
ENSGALG00000026187	NMNAT3	5.75158	1.67e-06	9.8747	9.97322	6.85819	7.56	0.189488	0.156713	0	0.260562	11.8177	3.30458	6.7948	0	0.297308	0.489409
ENSGALG00000015156	NMRK1	1.56774	0.000462753	76.8441	74.6426	51.92	55.026	32.5919	24.4473	15.0323	13.0281	97.7554	41.3334	73.814	30.5498	17.9871	30.221
ENSGALG00000000857	NMT1	1.20758	1.65e-06	141.135	129.16	115.886	111.51	55.2357	45.917	54.5038	54.9265	96.6181	111.464	99.3312	44.051	49.3531	43.6798
ENSGALG00000041732	NOL4L	1.28191	9.26e-07	80.8885	89.1328	85.7713	77.544	34.2025	37.4023	33.988	28.1928	83.2182	91.5315	78.9468	22.3432	29.6317	29.4869
ENSGALG00000015030	NPC1	1.60073	8.34e-08	89.2925	105.725	111.797	105.192	29.7496	35.0516	32.9481	34.8632	119.759	119.699	108.179	30.7086	26.0144	32.8516
ENSGALG00000010237	NPC2	1.18406	2.18e-05	117.498	104.607	101.51	106.65	61.0151	43.5663	41.5042	38.7717	103.541	107.005	163.662	33.4089	47.2224	39.6422
ENSGALG00000001741	NPTN	2.69546	1.72e-08	620.53	641.327	684.192	622.026	114.356	102.804	89.059	80.618	550.98	539.328	524.471	98.4264	118.378	91.3972
ENSGALG00000041604	NPTXR	1.15655	0.00810112	2.101	3.62256	3.69287	2.484	0.947439	1.72385	1.13451	1.40704	4.40072	1.99324	2.34641	0.847134	0.693718	0.611762
ENSGALG00000025747	NQO2	1.67791	1.19e-07	65.0785	72.809	69.6809	70.686	21.1753	20.0593	18.7667	24.9619	69.3732	78.0509	72.152	20.4901	28.8884	27.6516
ENSGALG00000002182	NR5A2	3.14921	0.00911294	0.52525	0.223615	0.703404	0.54	0	0	0.141814	0.0521125	0.0988927	0.104907	0.244417	0.0529459	0	0
ENSGALG00000002959	NRBF2	1.06327	3.65e-06	46.6422	49.6872	43.5671	47.034	22.8806	22.2533	18.7667	23.5027	37.3814	40.5991	32.703	25.2022	27.055	19.087
ENSGALG00000009514	NRCAM	5.42793	1.05e-07	91.0258	120.26	85.8153	107.622	3.26866	3.02979	2.03266	0.781687	183.891	143.67	117.223	2.75319	2.18026	3.36469
ENSGALG00000027891	NREP	1.37909	2.05e-05	42.8079	48.6138	38.8631	37.692	19.233	16.5071	15.7886	11.4647	20.9158	13.9002	19.1623	11.701	7.82911	7.9529
ENSGALG00000005903	NRIP3	3.79825	4.16e-09	216.245	232.38	234.761	253.476	19.4699	16.6639	15.4104	14.1225	197.192	209.342	174.758	10.6421	28.1947	15.2329
ENSGALG00000050750	NRN1L	2.27539	0.000333931	1.4707	1.87836	2.33003	1.998	0.426347	0.313427	0.519984	0.260562	1.2856	1.20643	1.31985	0.847134	0.0991026	0.305881
ENSGALG00000008621	NRP2	4.50314	4.16e-09	680.934	757.115	726.001	662.148	29.9864	31.4994	35.9734	24.076	832.231	824.308	805.991	32.0852	42.515	45.0868
ENSGALG00000006402	NRROSH	1.83254	0.000998991	6.82825	6.26121	7.51763	8.26199	1.5159	1.09699	1.51268	3.80421	5.53799	4.82573	8.89679	2.91202	1.8334	2.87528
ENSGALG00000015010	NSG1	4.64638	1.79e-06	21.7453	26.8785	53.9423	22.194	1.46853	1.77608	0.614526	0.990137	8.70255	13.7953	10.1189	1.16481	0.644167	0.611762
ENSGALG00000038838	NSMAF	1.21424	2.18e-07	94.3349	102.237	108.192	102.762	41.9242	41.7902	40.0388	47.7871	87.3717	61.4231	103.34	45.7453	42.961	54.8139
ENSGALG00000006307	NSMCE1	1.05649	0.00242609	9.34945	8.98931	10.9907	8.74799	3.26866	6.05958	3.21445	5.36758	9.64203	12.2741	13.7851	3.65327	3.56769	3.24234
ENSGALG00000043439	NSMCE2	1.96471	2.46e-07	41.9149	38.5959	33.9832	45.738	8.62169	10.6565	10.3997	10.4225	33.9202	33.2556	27.2281	9.05375	10.0094	10.0941
ENSGALG00000008681	NSMF	3.04456	9.91e-07	62.7148	110.063	66.6915	51.354	7.29528	9.76847	9.97424	7.34786	38.222	45.9493	78.5557	6.14172	7.6309	8.80937
ENSGALG00000014264	NSUN7	4.54263	0.000361249	1.10302	0.76029	0.879255	1.404	0	0.0522378	0	0.104225	1.03837	0.996618	0.928786	0	0	0
ENSGALG00000029746	NT5DC3	1.44831	0.000116819	24.109	30.0091	20.5306	18.9	7.57951	9.08938	10.8251	5.94082	23.2892	11.8545	16.376	6.56529	6.44167	6.30115
ENSGALG00000004842	NT5M	2.28659	2.33e-08	52.2624	57.6926	49.8977	49.518	10.7061	9.29833	11.3451	10.5267	39.3593	41.0711	44.5328	6.88297	14.3699	9.2376
ENSGALG00000006325	NTN4L	5.18843	1.69e-07	28.2059	54.7856	34.4228	35.964	1.32641	1.30594	0.425441	1.04225	61.709	13.0085	49.7145	1.37659	2.62622	0.978819
ENSGALG00000027192	NTS	2.45696	0.0243264	0.52525	0.357784	0.791329	0.108	0	0.104476	0.0945425	0.104225	0.642802	0.419629	1.02655	0	0	0
ENSGALG00000002316	NUBP2	1.02891	3.47e-05	36.0847	34.4814	28.6197	34.56	17.5276	15.9848	13.0941	17.4577	26.0088	23.8664	26.2015	14.8249	15.8564	10.8894
ENSGALG00000004245	NUDT1	2.30749	2.32e-07	61.3492	98.0327	91.2667	84.5639	15.1116	14.94	19.2867	16.676	70.461	75.0611	73.2274	7.30653	11.3968	7.76938
ENSGALG00000034395	NUDT7	1.39355	5.7e-07	38.6584	36.002	35.7417	37.53	15.3485	13.4251	13.5196	12.6633	34.9586	35.8258	27.5703	11.0657	14.5681	9.17643
ENSGALG00000010932	NUDT9	1.59916	2.72e-06	27.2605	38.5512	40.8854	30.402	11.085	12.0669	10.8724	10.1098	25.3165	33.7276	21.8509	7.94188	13.6266	9.48231
ENSGALG00000009300	NUMB	1.20574	1.45e-06	273.025	292.801	274.284	243.324	128.378	119.729	112.222	98.1799	278.333	234.048	241.289	116.534	129.874	144.131
ENSGALG00000017111	NUP58	1.02713	5.28e-05	74.4804	79.9646	63.1745	52.596	29.7969	30.6636	36.1152	32.9872	58.6433	56.9646	64.1351	24.6198	25.3207	25.7552
ENSGALG00000014337	NWD2	1.70008	0.0189653	1.10302	2.68338	0.747367	2.43	0.426347	0.626853	0.803611	0.20845	0.741695	1.31134	0.244417	0.105892	0.941475	0.672938
ENSGALG00000006715	OAF	1.45305	5.59e-06	34.2988	36.315	49.7658	34.668	13.7852	11.858	15.4104	14.1746	20.718	36.665	34.4628	10.8539	14.3203	8.25878
ENSGALG00000036288	OAZ2	1.2443	2.44e-06	109.252	104.383	94.2122	97.7939	35.0552	49.1035	39.0461	44.1914	103.64	97.6686	80.6088	38.0681	45.6368	36.5834
ENSGALG00000016444	ODC1	1.40158	2.2e-07	124.117	120.036	140.681	116.1	40.5978	46.1782	48.1221	50.2885	89.5473	105.065	113.116	57.6051	52.5244	51.1433
ENSGALG00000006804	ODF2L	2.38743	3.67e-05	7.03835	4.8748	4.30835	6.534	1.27904	1.09699	0.661798	1.19859	6.23024	8.70729	4.93723	0.476513	2.62622	2.07999
ENSGALG00000001618	OGFOD3	1.37496	3.74e-06	56.9371	50.358	51.0407	71.55	21.3647	19.328	23.0684	22.7731	65.0219	59.6397	66.2371	23.7198	28.3434	28.3857
ENSGALG00000005609	OGFR	1.31117	8.82e-08	108.937	118.874	114.743	119.772	46.6614	48.7901	42.166	44.2956	124.358	180.178	111.21	44.4216	58.9165	54.9362
ENSGALG00000002515	OLFM1	6.66358	1.27e-07	192.031	270.976	211.812	221.724	1.61065	4.17902	2.36356	0.469012	148.833	81.0408	100.993	0.953026	0.991026	1.40705
ENSGALG00000031010	OLIG2	5.60458	9.81e-08	171.757	182.827	224.65	211.302	2.51071	4.75364	6.61798	1.87605	239.32	174.67	180.673	5.61227	5.05423	2.75293
ENSGALG00000013738	OPTN	1.15685	8.6e-07	201.486	244.053	223.858	234.792	111.135	99.2518	89.9099	95.5222	208.12	251.043	225.06	111.663	125.513	127.002
ENSGALG00000010246	OSBPL8	1.99913	8.73e-08	81.6238	90.7429	98.2128	88.9919	26.4335	22.0443	19.7121	19.5422	102.997	82.7193	93.954	27.0554	19.4241	19.8823
ENSGALG00000010555	OSBPL9	1.05832	1.47e-07	131.943	135.958	135.185	126.414	64.4732	61.6928	60.2709	61.8575	124.951	154.948	109.695	61.2055	61.4436	68.762
ENSGALG00000017447	OSTF1	2.01055	2.96e-07	446.515	369.59	343.877	328.32	105.829	96.222	79.6521	79.2631	365.507	291.642	372.101	95.4615	89.9852	72.8608
ENSGALG00000015306	OSTM1	1.7657	2.11e-07	59.4058	72.2276	80.9354	71.226	22.9754	20.6339	19.4285	18.3436	55.1327	95.518	59.9311	19.2194	27.5505	23.9199
ENSGALG00000007070	OTOA	1.75276	1.78e-05	10.4525	12.5224	11.6062	12.852	3.41078	4.49245	3.26172	2.55351	7.96086	8.07785	13.9318	1.90605	3.22084	6.91291
ENSGALG00000041744	OTOS	1.24464	0.00457665	5.98785	4.38285	11.5182	5.562	3.12655	3.18651	2.26902	2.70985	8.05975	2.20305	1.95534	2.48846	3.17128	3.24234
ENSGALG00000011930	OVST	1.10834	4.96e-05	6099.83	6055.67	6389.33	5939.19	3542.09	2839.75	2213.29	2491.81	4769.89	5149.47	5864.84	3847.42	4435.19	6303.53
ENSGALG00000005979	OXSR1	1.15083	3.53e-06	156.472	214.268	201.261	190.188	89.2487	88.6475	84.0956	72.8011	190.616	147.867	203.013	88.8962	110.301	115.562
ENSGALG00000004123	PABPC1L	2.34518	1.24e-05	10.5575	12.3435	13.6285	12.204	2.84232	1.30594	3.02536	2.13661	10.3343	8.44503	11.732	1.32365	1.48654	2.26352
ENSGALG00000033328	PACS2	1.95824	1.81e-07	289.57	389.358	309.146	306.666	76.2688	97.0056	79.463	72.4884	348.25	313.987	402.507	101.921	92.9583	120.028
ENSGALG00000014159	PACSIN2	1.95512	2.92e-07	448.091	547.901	508.077	385.614	117.482	139.945	115.72	102.453	411.641	519.133	528.088	110.022	124.919	112.075
ENSGALG00000008231	PACSIN3	1.02972	1.28e-05	89.1349	114.625	108.324	88.4519	40.5504	50.8274	47.0349	53.2068	96.4203	138.53	71.7121	52.9988	57.8759	47.1057
ENSGALG00000021658	PAFAH2	1.15896	3.09e-05	20.012	22.5404	23.0365	17.496	8.1006	9.4028	8.13066	10.7352	24.1793	20.9814	20.5311	6.88297	7.82911	11.3176
ENSGALG00000000681	PAK1	1.36069	2.16e-07	203.009	178.266	196.03	173.016	77.8321	64.3047	71.5687	71.6546	204.362	211.178	177.3	74.6008	92.9087	82.5267
ENSGALG00000006426	PAK2	2.01223	2.15e-08	543.371	599.466	585.935	505.71	145.811	142.87	125.269	126.79	501.485	515.566	579.269	132.524	135.919	135.628
ENSGALG00000008947	PAK5	6.42245	1.57e-08	39.2362	45.7069	58.2067	51.138	0.23686	0.417902	0.75634	0.781687	46.084	37.6617	36.076	0.105892	0.74327	0.79529
ENSGALG00000009650	PALLD	1.87136	1.08e-07	124.694	156.441	147.275	131.76	35.9553	35.3127	44.2932	33.7689	120.55	175.929	123.577	37.0092	40.2852	26.3669
ENSGALG00000001895	PANK3	1.66131	1.63e-07	452.24	479.922	510.32	448.308	171.297	125.841	147.203	139.036	391.417	401.585	417.905	145.125	177.443	173.679
ENSGALG00000007853	PAPOLG	5.00518	7.7e-05	2.57372	2.68338	1.75851	1.89	0	0	0.141814	0.104225	2.52176	2.46532	1.85757	0	0.0495513	0.0611762
ENSGALG00000003689	PAPSS2	1.90074	9.67e-08	222.233	218.919	278.152	218.862	63.3837	69.2151	58.8054	53.728	202.038	158.043	255.954	66.8707	58.7679	74.6961
ENSGALG00000042645	PARD3B	1.56845	2.25e-07	271.607	355.324	309.761	283.77	95.8334	113.356	93.7862	98.7531	353.047	289.544	233.956	126.276	109.756	158.324
ENSGALG00000036214	PARK7	1.10289	1.42e-06	70.0158	61.0468	59.8333	65.286	28.3758	26.9547	29.6863	31.528	59.9784	63.8885	49.0301	26.4729	31.5642	24.4705
ENSGALG00000046187	PARP12	1.14649	2.85e-07	256.374	280.905	270.723	272.16	117.246	132.684	112.458	114.022	262.906	345.564	212.252	122.464	161.438	123.821
ENSGALG00000026422	PARP14L	1.11791	3.43e-06	214.144	262.345	313.41	254.664	120.514	121.662	112.836	114.439	285.553	386.425	240.262	150.578	178.286	149.392
ENSGALG00000012072	PARP15H	1.04284	1.47e-06	422.406	476.881	422.262	441.072	227.006	221.436	190.03	196.881	478.739	685.516	438.436	240.374	315.691	264.954
ENSGALG00000034511	PARP1H	2.26746	2.5e-07	76.3713	72.0487	52.4915	65.448	13.6431	16.037	11.5342	12.8718	65.912	78.5755	52.5497	13.4483	22.9423	13.887
ENSGALG00000014201	PARVB	1.30411	0.0405371	1.94342	1.61003	1.18699	0.54	0.615835	0.679091	0.519984	0.260562	0.692249	1.04907	1.75981	0.370621	0.644167	0.122352
ENSGALG00000010934	PATJH1	1.18309	1.72e-06	364.786	431.487	487.723	468.18	197.304	185.862	198.492	170.929	412.036	483.622	376.452	194.258	197.363	274.314
ENSGALG00000010320	PAWR	1.39415	1.13e-06	166.767	225.001	241.619	191.106	78.1163	71.4613	81.8265	74.5208	158.772	164.599	153.152	62.2114	64.9122	71.2091
ENSGALG00000012123	PAX6	4.65431	1.84e-07	13.3413	25.2685	20.091	15.066	0.710579	0.574616	0.519984	1.04225	14.5867	18.6735	2.98189	0.476513	0.247757	0.611762
ENSGALG00000002553	PCDH1	1.84112	2.41e-07	209.47	244.053	216.473	223.884	67.4103	61.7973	46.2786	68.2673	132.961	103.701	203.111	32.5088	34.1904	131.896
ENSGALG00000002744	PCDH15	2.52234	2.49e-05	15.3898	13.5958	33.7634	23.328	3.60027	2.55965	4.4435	3.96055	18.5918	7.76313	5.67048	5.34754	5.6984	12.5411
ENSGALG00000052653	PCDHAC2	5.76091	6.28e-08	19.014	27.1916	21.8495	13.284	0.284232	0.522378	0.37817	0.260562	30.4589	10.3858	22.7308	0.688297	0.297308	0.734114
ENSGALG00000033256	PCSK5	1.42247	1.58e-05	28.5211	33.4528	33.8073	31.374	14.8748	12.1192	10.5415	8.70278	43.76	38.5009	29.0368	14.7719	15.6582	10.5223
ENSGALG00000003099	PCTP	1.53752	8.97e-05	5.14745	6.08232	6.90215	6.75	1.80013	2.40294	2.26902	1.87605	4.20294	5.14045	3.91068	1.37659	2.72532	2.20234
ENSGALG00000028681	PCTPL	4.22305	5.36e-09	82.4117	90.6981	106.829	117.126	4.64245	5.32825	5.29438	5.47181	55.9238	91.7938	79.1912	7.35948	5.74795	10.8894
ENSGALG00000016318	PCYT1B	4.48065	1.77e-06	7.7737	10.4204	8.79255	10.854	0.568463	0.104476	0.37817	0.573237	14.4878	19.7225	14.3229	0.370621	0.445962	0.183529
ENSGALG00000009477	PDCD10	1.07745	1e-06	113.927	113.06	107.313	101.304	46.993	51.4542	46.5622	56.7505	117.336	115.345	100.358	53.3165	56.6867	59.2185
ENSGALG00000031794	PDCD1LG2	4.87415	1.1e-05	11.0302	6.88733	26.2458	28.242	0.331604	0.522378	0.898154	0.62535	17.059	65.1473	27.1792	0.317675	1.98205	1.16235
ENSGALG00000011169	PDCD2	1.34467	8.54e-07	151.955	127.147	165.52	156.06	53.1987	54.2751	66.1798	57.2195	149.872	117.601	108.326	47.7043	51.8307	43.9245
ENSGALG00000033500	PDCD6IP	1.06594	2.04e-06	385.376	486.362	457.432	392.094	198.062	214.854	198.587	190.888	455.796	440.925	355.138	218.508	240.621	239.627
ENSGALG00000014727	PDE4D	2.56863	1.94e-06	36.5049	42.621	30.73	30.78	6.44258	7.78343	5.19984	3.69999	54.2921	44.9003	54.3584	6.61824	7.6309	9.48231
ENSGALG00000036783	PDE4DIPH	3.54033	6.01e-09	94.3874	115.788	98.8722	95.0939	8.66906	9.66399	6.94887	8.65067	95.4809	97.9833	86.5237	9.05375	10.7031	15.3552
ENSGALG00000038395	PDE7A	1.43672	1.06e-06	44.7513	53.5781	47.4358	52.866	21.2226	17.1862	16.4031	16.7802	49.9408	50.5128	36.9559	12.1246	12.8833	14.5599
ENSGALG00000003642	PDGFA	1.73731	2.14e-06	117.446	146.468	173.785	131.112	40.5504	44.2454	49.4457	31.9971	123.912	122.846	133.745	35.7385	23.2891	24.9599
ENSGALG00000009378	PDGFC	1.06846	0.00012903	27.7857	29.4277	28.9275	21.114	10.6113	14.8355	13.7559	10.7352	25.0693	27.4857	25.2728	10.1656	6.88763	7.21879
ENSGALG00000016323	PDK3	1.54034	4.46e-08	93.1268	104.875	109.819	97.3079	32.8288	34.2158	32.3808	36.583	96.1731	85.7091	90.5811	38.0681	36.1229	36.9504
ENSGALG00000004198	PDZD11	1.14493	9.96e-06	53.5755	54.6067	49.8537	49.302	20.7489	21.313	28.5518	20.8971	47.7652	49.2015	42.0887	18.4781	21.4062	16.3952
ENSGALG00000029095	PDZD8	1.12661	2.8e-06	137.248	190.788	178.313	162.972	75.653	81.073	69.3469	73.0617	187.748	184.164	177.789	91.1728	95.0394	99.0442
ENSGALG00000010473	PDZK1IP1	1.59152	1.32e-06	59.7209	59.1237	58.0748	64.962	16.8644	21.8876	16.0722	23.6591	52.7592	38.5534	63.5974	15.5131	16.6492	14.0093
ENSGALG00000009530	PDZRN4	7.21572	5.36e-09	112.141	108.945	124.459	128.142	0.805323	1.25371	0.330899	0.729575	167.524	104.435	96.8382	0.211784	0.693718	0.978819
ENSGALG00000051412	PEA15L1	3.47305	3.04e-08	55.3088	59.3474	61.6797	53.244	3.41078	5.95511	4.96348	5.88871	49.1002	91.5839	58.8068	3.01792	6.73898	5.62821
ENSGALG00000040519	PEF1	1.34517	2.35e-07	80.2582	67.2633	79.7484	75.816	30.3654	27.1114	29.2609	29.7562	64.6264	73.0678	60.3222	27.8495	27.6001	23.3693
ENSGALG00000004899	PEPD	2.00888	1.54e-08	151.955	175.001	149.429	160.002	40.3135	41.4768	36.068	36.5308	176.425	136.484	124.506	34.1501	53.119	51.9998
ENSGALG00000006534	PEX11A	1.12182	0.00247308	3.20402	3.84617	4.04457	3.132	1.94225	1.35818	1.65449	1.40704	3.95571	3.67175	2.05311	0.688297	1.18923	1.46823
ENSGALG00000019286	PEX26	1.16289	2.57e-05	45.7493	44.0968	52.0079	33.912	17.5276	21.4697	20.1376	17.5098	45.0456	44.3233	36.7604	19.3253	23.5864	16.2729
ENSGALG00000001117	PFKFB2	1.10742	2.35e-06	186.044	224.778	186.314	191.7	87.2117	102.961	80.2666	87.1321	151.85	140.261	156.574	96.6263	88.6473	126.635
ENSGALG00000006939	PFKP	1.52341	2.68e-07	355.279	296.647	338.689	295.326	123.546	109.02	105.888	98.3883	319.868	473.498	322.973	101.974	121.896	108.588
ENSGALG00000007606	PGAM1	1.26202	6.95e-07	516.793	432.695	471.632	545.346	200.668	185.183	196.885	218.508	435.622	639.619	478.667	186.687	236.211	210.63
ENSGALG00000022030	PGAP3	1.38454	2.21e-06	71.1188	63.8196	66.12	68.472	23.7807	26.9547	20.043	30.1731	70.2138	61.2133	53.1363	29.8615	26.3117	27.5293
ENSGALG00000011111	PGBD5	6.88455	8.84e-06	8.98177	19.3203	5.49534	5.184	0.0473719	0.208951	0.0472713	0	8.1092	6.13707	8.01689	0.0529459	0	0.122352
ENSGALG00000047771	PGF	3.31576	9.67e-07	51.3169	80.1882	61.8116	86.2379	4.02661	9.92518	6.66525	6.82673	87.7672	39.3926	113.41	7.7301	8.17597	10.2776
ENSGALG00000012732	PHACTR1	6.47456	1.35e-07	36.5574	60.7338	64.7571	52.434	0.805323	0.835805	0.614526	0.0521125	44.3039	51.457	15.105	0.582405	0.495513	0.550586
ENSGALG00000014691	PHAX	1.37578	0.000168656	101.898	105.412	68.0543	73.116	44.6244	35.0516	26.3774	25.1182	87.8167	53.0306	94.4918	39.8153	27.1541	25.0211
ENSGALG00000002988	PHGDH	4.98264	6.29e-05	19.907	104.696	14.3319	27.27	1.5159	1.41042	1.08724	1.09436	20.5697	7.3435	17.4514	4.65924	1.09013	7.21879
ENSGALG00000016518	PHKA2	1.29974	3.99e-06	23.9514	29.7408	27.125	23.544	11.1798	10.6043	9.02881	10.5788	24.6737	20.5618	31.9209	6.56529	6.59032	13.3364
ENSGALG00000034788	PHLDA1	3.02394	6.12e-06	114.61	125.045	50.9089	60.318	12.1272	10.8655	8.03611	11.2042	109.474	43.0644	61.6909	9.6891	8.96879	14.4988
ENSGALG00000032687	PHLDA2	1.08672	0.000496493	152.007	240.565	241.487	215.406	63.431	116.908	100.641	109.332	202.977	198.851	176.665	121.458	117.189	103.449
ENSGALG00000015377	PHLDB2	1.90515	4.36e-05	116.763	174.911	261.578	209.952	45.9982	42.2081	69.4887	40.5435	141.07	124.84	95.3717	23.4021	32.0597	32.4234
ENSGALG00000035636	PHYH	1.20629	2.56e-06	74.0077	72.9431	72.8463	81.4859	33.113	35.1038	25.4319	33.9252	64.8736	67.4028	63.5974	27.9025	38.0059	35.3598
ENSGALG00000024034	PI4KB	1.30134	2.67e-07	319.089	368.785	380.805	313.254	131.504	130.542	146.257	138.984	294.552	387.527	332.603	155.237	179.475	156.856
ENSGALG00000007970	PIAS1	1.17816	2.9e-07	83.1471	89.6248	92.8493	89.1539	36.9501	37.8202	42.166	36.0618	115.556	96.2523	106.713	60.3054	49.2045	43.0069
ENSGALG00000039434	PIAS2	1.08495	0.000451327	61.7694	56.3509	46.2928	43.47	30.3654	27.7905	20.043	17.5098	64.1813	46.0542	68.6813	30.8675	21.0593	24.3481
ENSGALG00000043725	PIEZO1	1.02333	8.09e-05	138.141	170.707	188.688	165.78	62.5783	100.192	82.7247	72.9053	143.345	133.075	149.877	73.383	73.2864	93.5384
ENSGALG00000006408	PIGX	1.7274	1.13e-06	30.412	22.0931	23.3882	26.568	7.72163	7.83567	6.80706	7.86898	16.2678	20.4044	19.0646	6.56529	9.76161	6.23997
ENSGALG00000013117	PIK3C2G	2.18955	3.12e-05	12.5535	13.8194	11.5182	11.124	2.32122	4.17902	2.31629	1.6676	9.88927	12.7987	14.2251	4.07683	3.96411	4.22116
ENSGALG00000005505	PIK3CB	1.30142	8.04e-07	135.987	182.201	172.246	159.3	65.3733	71.0956	60.4127	60.3462	186.067	167.537	203.062	59.0347	59.858	80.6302
ENSGALG00000002583	PIK3CD	2.66176	1.28e-08	190.771	214.312	229.134	170.424	27.9494	31.2382	30.4427	34.5506	188.539	190.144	131.154	23.6139	30.7714	32.0563
ENSGALG00000003428	PIK3R2	1.50453	2.51e-07	213.934	258.856	226.496	234.468	85.838	85.5655	81.9684	67.7462	193.385	204.464	225.255	94.5084	86.8635	92.4984
ENSGALG00000010335	PIK3R3	3.4655	1.28e-07	71.539	61.5835	76.9348	75.006	9.23753	6.00735	5.48347	4.37745	99.2882	64.8851	54.2118	4.39451	5.25244	4.83292
ENSGALG00000042351	PIK3R6	2.75535	4.16e-09	359.376	377.372	391.752	335.124	48.7931	53.7527	53.8892	55.2392	329.164	424.874	379.287	46.8042	77.9938	90.9078
ENSGALG00000015107	PIP5K1B	1.9581	1.06e-06	114.662	112.925	105.203	95.4179	31.5497	32.8053	22.5011	20.7408	100.228	102.442	92.5853	26.7377	29.5821	32.7293
ENSGALG00000002645	PIWIL1	1.92102	8.53e-05	11.9757	22.0931	24.4433	19.386	3.26866	6.89539	4.30168	5.62815	8.05975	17.9916	17.3536	9.31848	5.35154	8.87055
ENSGALG00000006120	PKD2L2	5.30125	1.58e-05	2.57372	4.02507	5.97893	2.484	0	0.156713	0.0945425	0.104225	1.2856	2.30796	2.88412	0	0.346859	0
ENSGALG00000042511	PKDCC	1.94132	0.00959738	1.15555	0.715567	1.84644	0.432	0.23686	0.261189	0.330899	0.20845	1.18671	1.25889	0.488835	0	0.297308	0.0611762
ENSGALG00000031331	PKIG	3.80224	5.36e-09	116.868	140.385	131.756	117.18	9.04804	9.66399	6.99615	9.74503	110.859	180.388	122.942	6.24762	14.3699	14.2541
ENSGALG00000018977	PLA2G5	5.13995	8.07e-07	7.09087	6.70844	11.5182	9.61199	0.0947439	0.156713	0.37817	0.312675	3.65903	11.0677	3.12854	0	0.346859	0.305881
ENSGALG00000011149	PLA2R1	2.08638	6.01e-08	248.968	215.788	306.64	277.344	56.8937	59.7078	65.9434	58.4181	245.402	250.256	281.569	68.1943	76.2099	103.265
ENSGALG00000020193	PLAC8L1	2.94397	0.000132525	50.6866	20.662	38.7312	20.52	6.77419	2.7686	5.15257	1.77182	22.9431	5.61253	26.2504	3.75916	3.865	4.58821
ENSGALG00000005086	PLAU	3.38526	5.87e-07	62.2421	94.3654	92.2778	62.046	4.26347	6.94763	9.73788	8.07743	91.5252	83.9782	157.307	3.75916	4.80648	1.95764
ENSGALG00000042105	PLCB2	1.53173	0.00110814	6.14542	12.9697	14.5517	13.23	3.50552	2.50741	5.38892	4.37745	14.6361	11.7496	99.7223	7.51832	3.6668	2.44705
ENSGALG00000005805	PLCD1	1.50169	1.33e-07	275.231	335.243	357.109	307.422	114.64	107.61	101.397	115.794	230.717	262.32	255.514	100.121	118.973	127.552
ENSGALG00000033507	PLCG2	1.81736	0.000724978	97.4339	90.6087	102.961	129.654	21.1279	18.9101	18.8612	58.1054	117.435	81.7227	176.029	20.3312	28.3929	28.9975
ENSGALG00000016721	PLCXD1	2.13995	8.39e-06	95.3329	77.3707	88.8487	43.632	18.2856	16.8728	13.8977	18.6563	42.4744	68.9764	49.7634	17.631	20.6629	17.1293
ENSGALG00000014845	PLCXD3	2.91646	0.00242801	3.41412	3.93562	2.85758	1.998	1.04218	0.156713	0.283628	0.0521125	1.58228	2.51777	2.00422	0	0	0.122352
ENSGALG00000034548	PLEKHA1	1.51522	2.33e-08	196.443	210.6	215.154	201.258	67.6471	74.1777	72.325	67.0687	191.16	247.528	175.541	67.1883	93.6024	76.5926
ENSGALG00000009135	PLEKHA3	1.8499	6.85e-08	74.9532	79.741	67.6147	68.958	17.7171	19.2235	19.5703	22.4605	78.2735	88.2269	69.0235	20.9666	22.7441	16.0282
ENSGALG00000002169	PLEKHB2	1.84003	4.71e-08	839.612	751.346	939.264	812.051	205.642	243.428	222.931	239.717	867.289	752.394	1005.78	288.343	317.921	307.166
ENSGALG00000037269	PLEKHH3	1.49682	5.89e-07	65.9189	67.6211	70.3404	58.914	25.9598	23.4025	22.2648	19.2295	51.4736	68.5044	71.3699	23.0315	25.9649	27.6516
ENSGALG00000000201	PLEKHM1	1.09946	4.72e-06	94.9652	105.636	98.4326	81.3239	39.6977	49.0513	38.9515	45.7547	83.2676	88.3843	80.4622	43.998	41.7718	58.2397
ENSGALG00000020679	PLEKHS1	2.46855	3.4e-08	208.209	177.282	254.588	202.662	41.9242	37.2455	32.9008	36.5308	211.581	219.413	249.892	47.969	55.5966	76.1032
ENSGALG00000001391	PLLP	2.56269	0.000222718	5.30502	3.84617	4.66005	3.078	1.1843	0.626853	0.283628	0.677462	5.38965	3.77666	4.4484	1.42954	0.0495513	0.428233
ENSGALG00000014711	PLPP1	3.02542	4.75e-07	58.8805	52.0128	36.7529	35.478	6.2531	6.47749	5.01075	4.22111	63.9835	38.396	76.4049	9.21259	7.38315	5.99527
ENSGALG00000010818	PLPP3	1.97001	5.66e-07	23.216	23.7032	31.6532	23.058	6.44258	5.58944	6.94887	6.30561	23.1409	41.753	48.6879	5.1887	12.041	5.87291
ENSGALG00000044574	PLPP5	1.23319	0.000498949	7.45855	5.99287	5.36345	5.832	2.7002	2.40294	2.97809	2.13661	4.0546	5.66499	4.54616	1.64132	1.78385	2.32469
ENSGALG00000003029	PLPP6	1.19773	0.000134355	14.4969	18.1128	13.3207	14.094	7.53214	6.52972	4.72713	6.77462	14.735	17.4146	11.5854	4.87102	5.74795	4.34351
ENSGALG00000006097	PLXNA1	1.60076	2.23e-07	531.816	643.832	636.449	528.066	190.34	209.317	186.911	166.239	648.241	730.311	665.402	185.469	212.03	229.839
ENSGALG00000006526	PLXNB1	1.66551	7.19e-06	141.817	205.904	190.798	149.202	42.3505	55.4765	68.1652	45.39	260.73	258.701	174.954	50.934	60.0066	47.1057
ENSGALG00000039861	PLXNB2	1.28995	4.25e-07	807.729	961.633	1004.55	918.269	375.802	395.753	362.618	339.044	987.493	1076.45	894.568	459.729	481.54	560.374
ENSGALG00000008473	PLXND1	1.09259	0.00106341	71.7491	87.4781	50.9089	48.114	34.6763	35.365	25.8574	22.4084	77.6307	95.413	120.351	24.6198	33.4471	28.814
ENSGALG00000008736	PNPLA7	1.08174	3.29e-06	217.769	288.776	239.377	227.88	109.524	124.744	105.982	108.915	218.701	187.626	221.735	107.215	99.9946	133.119
ENSGALG00000012291	POLR2F	1.68884	5.39e-08	61.8219	54.3384	60.5367	57.294	16.6749	17.3429	18.0103	18.8647	51.6714	52.2438	40.4266	18.9546	16.4015	14.5599
ENSGALG00000029329	POU3F4	2.26528	0.00364554	3.09897	3.44367	2.5938	2.268	0.757951	0.0522378	0.898154	0.573237	1.78007	0.681896	1.07544	0.529459	0.74327	0.489409
ENSGALG00000011524	PPEF2	3.78449	1.56e-06	10.61	11.5832	9.89162	10.152	0.994811	0.992518	0.661798	0.312675	9.09812	12.379	12.172	0.688297	0.594616	1.16235
ENSGALG00000005061	PPM1E	1.30873	4.08e-05	53.2603	51.3419	33.4117	38.61	17.954	15.9848	15.6468	20.1675	63.3407	36.5077	66.4326	17.6839	18.2844	25.694
ENSGALG00000001605	PPM1J	1.62598	0.00338013	15.9676	4.60646	12.0898	13.122	3.50552	4.33574	1.93812	4.74223	13.6472	8.44503	57.1448	2.80613	5.25244	4.0988
ENSGALG00000029789	PPP1R2	1.24548	5.07e-07	113.612	113.06	120.326	101.088	50.9248	41.2156	44.1041	48.3083	100.623	124.525	105.491	46.963	46.38	34.2587
ENSGALG00000021220	PPP1R3D	2.04497	1.8e-05	10.505	15.6978	10.0675	12.042	2.84232	3.60441	2.97809	1.98027	13.0538	13.7428	9.23898	2.91202	2.67577	3.67057
ENSGALG00000009686	PPP1R9AH1	1.05127	0.00205437	16.1252	11.4938	15.299	23.976	6.96367	6.37301	8.31974	9.84926	25.5143	15.7885	26.3482	1.64132	3.865	3.18116
ENSGALG00000042330	PPP1R9B	1.64554	2.96e-07	495.783	565.074	658.782	544.482	185.319	177.086	192.914	150.344	461.73	436.256	504.917	150.472	165.204	153.98
ENSGALG00000029276	PPP1R9B	1.62964	8.33e-08	141.345	160.913	147.935	136.296	46.4719	40.5365	45.8531	52.2688	134.988	129.298	158.334	52.2047	46.3305	51.2656
ENSGALG00000007565	PPP2R2B	2.26408	2.61e-06	70.0158	96.7805	85.5075	80.406	10.6113	19.0146	15.4577	22.6689	72.9333	63.6262	72.0054	14.2954	18.0367	28.3246
ENSGALG00000010471	PPP2R2D	1.0229	1.16e-06	84.4077	100.984	98.3886	94.7159	44.198	41.6858	47.744	48.204	102.997	87.7024	98.4513	52.6812	52.9704	55.3033
ENSGALG00000010052	PPP2R3C	1.10978	2.82e-05	49.5311	54.4725	53.063	64.638	25.0124	25.1264	19.7594	30.4858	46.8257	53.1355	50.1056	26.6847	25.1721	31.1387
ENSGALG00000032092	PPP4R1	1.14935	3.61e-07	151.325	178.847	174.444	173.178	69.8736	81.3865	74.8304	72.1758	166.535	147.499	136.58	74.5478	78.8857	89.4396
ENSGALG00000003936	PPT1	1.51283	8.71e-05	27.5231	22.4956	24.4872	34.992	11.7009	7.20881	7.04342	11.5169	38.4692	55.6532	55.3361	12.8659	9.61296	12.4188
ENSGALG00000049812	PQLC1	1.56127	1.12e-07	174.488	200.269	206.449	191.754	62.6731	67.8047	69.536	55.4998	205.548	247.843	181.504	55.6461	69.3223	69.2514
ENSGALG00000033204	PQLC2	1.80062	3.77e-06	29.9918	26.6996	29.6749	21.168	6.15835	9.45504	7.5634	6.98307	25.9593	31.3148	27.1303	7.99483	7.6309	6.97408
ENSGALG00000020626	PQLC2LH	1.33173	0.00597448	7.66865	3.22005	4.30835	6.048	1.98962	2.71637	2.31629	1.19859	2.71955	7.3435	6.2082	2.01194	1.53609	1.5294
ENSGALG00000016089	PRADC1	1.04373	0.000460693	9.97975	9.12348	12.0898	11.178	5.0688	3.97007	4.82167	6.20138	9.69148	8.1303	6.84369	3.49443	5.15334	4.28233
ENSGALG00000037521	PRCP	1.66338	1.54e-06	38.3958	41.1898	32.1807	29.16	11.0377	10.0819	12.1014	10.214	32.8324	52.1389	85.595	8.20661	8.82013	8.9929
ENSGALG00000004621	PREX1	4.29469	3.98e-07	160.044	158.051	179.324	156.492	4.64245	6.6342	6.52343	14.9042	179.441	177.136	253.754	7.1477	7.08584	13.3976
ENSGALG00000020392	PRIMA1	3.5145	1.84e-07	24.109	32.6478	32.3566	20.574	2.51071	1.98504	1.79631	3.07464	30.8051	23.9713	20.4333	2.75319	4.85603	2.75293
ENSGALG00000001678	PRKAB2	2.02006	2.85e-06	45.3816	53.9806	40.3138	43.956	8.14797	14.6788	11.9124	9.48447	48.8035	46.6837	39.3512	12.5482	9.91026	9.97172
ENSGALG00000006219	PRKAG2	1.23265	5.89e-07	118.864	133.14	119.667	137.052	49.8353	59.5511	47.4603	54.6139	119.413	122.899	117.907	49.8221	61.5427	61.8491
ENSGALG00000025950	PRKCA	2.83438	4.7e-09	599.993	657.919	681.906	636.606	91.9963	94.3937	78.6121	87.6532	601.366	592.725	683.342	90.9081	104.107	102.042
ENSGALG00000037943	PRKCB	2.79399	0.00232402	41.7048	62.2096	69.2853	43.47	2.03699	3.8656	3.30899	21.5746	31.6457	57.9612	156.427	4.55335	3.7659	6.72938
ENSGALG00000002016	PRKCD	1.25158	9.69e-08	216.928	224.017	222.1	203.31	81.5271	91.834	88.7281	93.3334	217.811	249.259	190.254	79.8954	92.9583	120.456
ENSGALG00000042759	PRKX	1.02367	3.06e-07	162.355	166.235	157.914	155.25	80.8639	72.0881	78.8485	76.449	175.683	150.909	156.867	82.225	80.0254	75.7973
ENSGALG00000020656	PRLHR	1.23073	0.0109866	1.6808	1.65475	2.68173	2.538	1.08955	0.574616	1.13451	0.729575	1.82951	2.36041	1.31985	1.37659	0.941475	3.11999
ENSGALG00000000209	PRNP	2.93113	1.03e-08	219.239	209.259	250.939	229.77	25.8651	25.1786	33.3735	31.9449	193.929	228.855	212.105	17.578	41.5736	29.1199
ENSGALG00000007728	PRODH	1.89546	4.12e-07	134.622	124.866	151.671	145.098	29.2285	35.1038	46.2313	35.3323	143.79	145.349	145.624	48.4455	36.7175	37.5622
ENSGALG00000009791	PROX1	3.3168	3.5e-07	129.999	188.641	218.055	171.45	15.6327	22.0443	20.563	10.9436	198.428	186.263	178.229	17.631	19.8205	18.1082
ENSGALG00000016592	PRPS2	3.47064	7.52e-06	18.6464	12.433	32.4885	16.632	2.3686	0.992518	2.17448	1.45915	20.8169	3.67175	7.62582	1.959	1.13968	1.77411
ENSGALG00000046413	PRR15L	1.51579	3.45e-06	21.01	19.2756	23.7838	21.276	6.72682	8.30581	6.05072	8.07743	18.394	18.6735	14.4695	6.51235	7.23449	8.80937
ENSGALG00000017244	PRSS23	2.7994	1.44e-07	150.327	113.507	131.8	100.224	15.0169	21.522	18.814	14.2267	114.567	141.467	101.629	17.0486	18.5322	10.8282
ENSGALG00000055053	PRSS35	1.51334	0.0269407	1.57575	1.96781	1.75851	1.35	0.521091	1.25371	0.236356	0.260562	2.07675	0.314721	1.61315	0.0529459	0.445962	0.367057
ENSGALG00000042220	PRUNE1	1.3591	7.47e-07	30.3594	30.4116	28.9275	33.102	11.5114	12.6415	11.5815	10.9957	19.6302	26.9087	24.344	12.76	12.586	12.6635
ENSGALG00000004769	PSAP	1.79302	2.29e-08	2421.24	2448.72	2502.49	2500.58	701.578	724.695	641.707	714.618	2275.62	2482.21	3342.9	800.118	876.711	834.26
ENSGALG00000009320	PSEN1	1.23004	3.06e-06	64.6057	74.5532	78.1658	78.246	31.1234	36.2008	25.621	30.0689	74.5156	66.7734	59.6378	33.8324	36.9157	39.0916
ENSGALG00000008163	PSME4	1.13337	3.09e-05	212.096	330.816	216.253	243	104.881	122.498	114.538	104.016	241.644	191.508	193.676	127.811	134.086	175.943
ENSGALG00000009610	PSTKH	1.09673	5.65e-06	38.5533	41.1451	46.6884	48.114	22.0753	18.7011	18.0576	20.7929	48.408	53.2404	26.1527	20.9666	23.5369	43.2516
ENSGALG00000015669	PTBP3	2.82813	1.74e-07	198.544	179.607	142.088	131.004	26.9546	24.7607	20.043	17.8225	211.383	169.163	185.953	32.9853	27.7983	34.0751
ENSGALG00000030185	PTDSS1	1.46384	1.94e-07	80.2057	83.9002	71.4395	69.66	25.5808	29.0964	26.2828	27.1506	63.9341	93.1575	67.8503	19.3253	29.5821	24.0422
ENSGALG00000046708	PTGES	1.17673	0.00632004	4.51715	3.712	8.17707	7.398	2.32122	3.08203	1.79631	3.07464	8.70255	6.13707	10.6077	4.23567	2.92353	2.87528
ENSGALG00000009269	PTGR2	1.43037	0.000975028	15.8625	20.0359	8.39688	15.876	6.44258	6.6342	3.68716	5.05491	13.6472	15.7885	16.767	2.43551	2.52712	1.77411
ENSGALG00000016271	PTP4A1	1.30103	2.67e-07	146.597	139.893	139.802	123.66	51.4933	57.8795	49.8712	58.8871	124.358	131.711	127.781	62.2114	63.9707	60.9927
ENSGALG00000035017	PTPN11H	3.37543	1.47e-07	389.158	450.763	390.609	397.116	31.3129	29.6711	33.7989	58.6786	308.397	386.793	381.878	26.7377	34.9337	41.1104
ENSGALG00000014561	PTPN6	1.23807	1.25e-06	103.264	133.99	123.184	114.372	41.9715	50.2528	52.1875	52.1125	99.1893	115.24	172.412	47.5984	47.0737	41.0492
ENSGALG00000015995	PTPRA	1.41079	6.23e-06	207.894	321.603	301.101	338.31	95.2176	115.184	101.539	117.045	259.939	244.958	438.925	113.198	118.081	160.465
ENSGALG00000010049	PTPRB	4.07659	4.53e-06	8.14137	5.90343	7.64952	9.77399	0.23686	0.313427	0.37817	0.885912	11.1254	12.379	4.20398	0.423567	0.346859	0.672938
ENSGALG00000030054	PTPRN2	5.51785	1.54e-06	29.1514	56.2167	79.001	77.598	2.41597	0.94028	1.27632	0.4169	62.3518	84.9748	56.0693	0.847134	2.18026	1.89646
ENSGALG00000013085	PTPRO	2.72738	0.00066268	0.997975	2.1467	1.18699	2.862	0.378975	0.261189	0.236356	0.156337	4.00515	3.14721	0.977669	0.211784	0.0991026	0.122352
ENSGALG00000040855	PTPRRH2	3.2052	7e-05	5.2525	5.50092	6.06686	8.31599	0.284232	0.313427	0.850883	1.19859	7.96086	5.1929	3.66626	0.741243	1.18923	2.14117
ENSGALG00000004048	PTPRS	1.69997	4.87e-06	433.594	493.652	522.365	378.54	124.825	150.236	171.784	101.828	516.319	308.217	517.236	98.3205	89.1924	104.244
ENSGALG00000037889	PTPRT	4.89482	0.000624861	2.20605	3.39894	5.75912	2.808	0	0	0.425441	0	1.68118	1.67851	5.81713	1.53543	0.74327	1.5294
ENSGALG00000007848	PTS	2.04164	2.51e-07	26.5251	25.0896	26.9931	32.94	6.20572	7.57448	6.05072	6.61828	20.273	25.9121	22.8775	5.1887	3.81545	4.03763
ENSGALG00000009044	PTTG1IPb	1.71316	4.7e-08	189.563	219.098	208.779	192.834	52.725	66.6554	60.5545	61.3885	194.967	210.916	198.516	63.4292	69.4214	60.5032
ENSGALG00000010491	PWWP2B	1.03727	2.25e-06	96.8561	122.854	125.118	105.03	53.1987	51.9766	51.5729	57.2195	100.228	91.7413	106.664	56.758	62.8311	80.9361
ENSGALG00000007247	PXN	1.25021	8.73e-06	209.207	183.543	183.5	156.33	76.1267	89.1177	75.4449	60.0857	166.436	182.171	177.985	75.6597	69.025	75.002
ENSGALG00000029102	PXYLP1	1.13533	5.06e-06	43.3331	49.0611	43.1714	47.25	17.8592	21.2085	23.3993	18.7605	55.1327	39.0255	45.4127	15.672	16.5501	21.167
ENSGALG00000007615	RAB11A	1.34952	1.34e-07	287.259	313.195	302.64	300.024	127.052	118.684	102.531	112.719	241.348	296.363	244.564	119.128	147.663	110.178
ENSGALG00000037802	RAB11B	1.15994	2e-07	186.306	206.396	191.238	184.572	78.6374	84.0506	90.4772	82.6504	170.837	187.679	154.13	88.6314	82.8002	90.1737
ENSGALG00000003129	RAB11FIP1H	1.2491	1.01e-06	292.984	380.548	365.77	384.21	143.774	160.892	135.479	144.299	381.182	310.473	288.755	147.613	150.785	190.625
ENSGALG00000009304	RAB11FIP2	1.19731	4.11e-06	33.3008	42.0396	40.9733	39.366	15.4433	18.8578	16.7813	15.1647	38.667	45.6871	41.1599	23.508	26.4604	24.4093
ENSGALG00000002666	RAB11FIP3	1.81647	8.96e-08	597.577	752.285	702.437	596.862	205.12	169.877	180.198	178.798	586.878	598.023	542.802	220.573	274.663	284.469
ENSGALG00000001474	RAB14	1.71138	1.62e-08	287.889	309.08	291.385	287.982	91.2384	92.7743	81.9211	84.8391	283.822	279.787	262.602	82.172	97.071	77.1432
ENSGALG00000003899	RAB17	1.49236	9.84e-06	12.5009	15.0269	11.5622	14.418	4.12136	4.7014	4.53804	5.21125	13.3011	14.3198	9.19009	5.40048	7.92821	3.8541
ENSGALG00000007435	RAB18	1.37807	1.16e-07	152.06	155.725	150.836	153.63	51.0196	64.6181	57.5291	56.9068	148.388	166.12	127.83	55.2755	68.8268	60.1974
ENSGALG00000010183	RAB21	1.88809	1.54e-08	182.577	213.642	197.481	183.168	50.9248	54.2751	47.1294	52.6336	149.031	165.229	163.857	61.5761	60.7995	58.9127
ENSGALG00000007554	RAB22A	1.4831	4.23e-08	133.361	132.559	123.359	125.064	44.577	47.6931	45.6168	41.7942	128.709	119.542	99.3801	52.6282	52.5739	47.6562
ENSGALG00000002984	RAB24	1.17147	9.49e-06	22.7433	22.6745	19.2557	20.574	9.33227	9.8207	8.03611	9.79714	20.5202	23.9713	20.5799	7.57126	9.2661	7.58585
ENSGALG00000000712	RAB29	2.47854	2.29e-08	90.6056	106.575	106.961	100.116	16.5802	21.313	15.1268	17.8225	115.062	109.576	109.401	15.8838	17.4421	20.3105
ENSGALG00000017248	RAB30	1.45201	3.28e-05	23.5312	32.603	29.1913	25.11	7.39002	11.4401	12.0542	8.49433	34.0191	33.9375	42.382	8.84196	12.1896	8.68702
ENSGALG00000022874	RAB31	1.85485	4.13e-07	72.7996	70.6175	72.8023	75.222	19.612	25.1786	16.5449	17.3535	66.5053	68.9764	65.7483	19.9077	21.2575	23.2469
ENSGALG00000012300	RAB32	1.07462	0.000158897	44.226	34.9286	28.6197	35.208	20.0857	15.6191	13.5669	17.0929	32.9807	40.7564	32.7519	18.7958	23.8837	18.6587
ENSGALG00000027789	RAB37	1.66449	7.69e-07	26.8403	38.104	34.4228	31.536	9.52176	9.66399	10.0215	11.1	28.0361	37.7141	29.0368	7.78305	11.3473	12.2964
ENSGALG00000017166	RAB39A	1.61019	0.0212065	4.4121	2.50449	2.98947	0.594	0.663207	1.20147	0.614526	0.885912	1.73062	1.25889	2.44417	0.370621	0.396411	0.672938
ENSGALG00000007203	RAB3IL1	1.01817	1.95e-06	66.7593	66.4583	56.8438	66.528	29.3232	31.7083	30.3954	32.3618	71.2522	64.8326	86.4749	32.8265	35.2805	31.4446
ENSGALG00000009959	RAB3IP	2.7922	7.78e-07	65.0259	64.401	41.8525	66.852	10.5166	9.71623	6.05072	7.29575	50.3364	31.8393	27.9125	5.98289	7.6309	8.01408
ENSGALG00000036218	RAB4A	1.2823	2.26e-05	24.214	37.4331	29.9826	26.622	11.0377	13.0072	12.8105	10.5788	33.8707	39.2877	27.2281	18.7428	11.149	16.5176
ENSGALG00000011272	RAB5A	1.07488	1.12e-06	82.6743	94.5443	82.2543	87.3179	39.1292	42.835	35.8789	42.9928	73.8234	90.3251	84.4218	42.1449	46.38	38.7857
ENSGALG00000003359	RAB5C	1.31184	2.23e-07	166.819	146.736	144.022	157.572	62.1994	65.0883	59.0418	55.7082	139.439	151.486	136.532	57.764	60.4031	49.9198
ENSGALG00000000769	RAB7B	3.5451	1.54e-08	280.221	297.721	266.634	264.762	20.2752	30.5069	23.2575	18.7605	200.554	271.919	236.84	13.5012	26.3613	12.0517
ENSGALG00000003487	RAB8B	1.28075	1.94e-07	80.1531	72.8984	78.3416	70.038	28.5179	31.5516	30.6318	30.4858	65.8625	74.6414	93.4163	36.3209	35.6274	28.6916
ENSGALG00000007130	RAC1	2.03477	3.47e-08	498.567	500.763	516.738	440.424	130.178	113.774	121.014	101.046	429.689	498.938	410.279	108.486	125.315	102.287
ENSGALG00000012456	RAC2	1.3199	0.0180125	19.1716	7.55818	14.4198	17.982	3.8845	4.12679	3.35626	11.8816	14.4383	9.70391	39.5956	2.32962	3.41904	3.42587
ENSGALG00000040606	RAC3	1.24504	6.02e-06	36.5049	35.2417	30.2464	27.108	12.9325	12.4848	13.9923	13.8098	28.4316	30.7378	21.7531	11.8069	15.1132	11.7458
ENSGALG00000003353	RAI14	1.07122	1.01e-05	56.7795	63.4619	77.7701	72.522	34.9605	31.0292	31.719	27.8281	112.787	97.0916	88.8702	32.8265	30.0776	35.4822
ENSGALG00000016538	RAI2	2.16616	7.59e-08	62.0845	83.7661	78.1658	64.746	15.8222	17.134	13.8032	16.0506	44.9467	54.6042	62.913	12.9717	10.9508	12.847
ENSGALG00000026493	RALB	1.47369	1.35e-07	293.667	279.876	307.475	272.646	115.445	90.9982	97.3788	101.776	258.308	235.779	237.036	93.3966	104.603	102.531
ENSGALG00000024449	RAMP2	1.12439	0.00395912	4.25452	2.95171	2.98947	4.266	1.70539	1.98504	1.41814	1.35492	2.96678	2.78004	3.27519	0.529459	1.33789	1.16235
ENSGALG00000040205	RANBP17H	2.86806	0.00389869	0.4202	0.715567	0.879255	0.756	0	0.104476	0.0945425	0.156337	0.494463	0.209814	1.41762	0	0	0
ENSGALG00000001476	RAP1A	2.25211	6.95e-09	299.13	283.141	325.017	302.13	57.8885	65.7674	58.1909	66.1307	260.088	284.141	283.817	59.2994	65.6555	53.6515
ENSGALG00000006061	RAP2C	2.12796	5.36e-09	150.852	167.04	156.024	152.55	34.771	35.3127	32.9008	36.9999	143.098	151.853	146.65	37.7504	36.4202	33.7693
ENSGALG00000020249	RAPGEF2	1.83796	1.44e-07	135.672	194.276	182.138	181.656	42.2084	48.32	49.1148	49.7153	172.815	166.435	173.145	45.6394	46.6278	74.5126
ENSGALG00000012576	RASEF	1.00978	0.000277187	201.118	217.175	159.717	136.674	103.745	94.7071	73.5541	74.7814	304.589	158.829	190.841	138.877	97.1206	97.2701
ENSGALG00000009740	RASGRP1	1.68686	1.18e-06	51.4745	55.1881	55.8327	46.116	12.9325	14.1564	19.3339	16.8323	50.5341	58.0137	60.3222	18.1075	16.8474	12.9082
ENSGALG00000009842	RASSF3	2.41393	2.18e-08	655.407	690.254	629.634	568.566	130.699	126.102	102.011	107.352	677.662	676.966	686.422	129.823	159.01	133.181
ENSGALG00000038943	RASSF5	2.62569	1.18e-07	79.6804	75.7607	107.401	85.9679	10.6587	12.8505	16.1668	15.4774	88.41	146.608	169.968	14.666	17.343	18.2305
ENSGALG00000027633	RASSF9	2.27193	9.28e-07	69.8057	95.7518	73.9893	97.0919	16.0591	19.6414	20.043	12.1943	82.9215	77.7362	85.9371	14.2424	16.3024	9.54348
ENSGALG00000045938	RBBP8NL	1.13444	6.28e-06	56.3068	46.2435	45.7652	44.82	23.8281	19.5369	22.0284	20.5323	37.6781	43.9561	34.9028	21.2843	28.1947	30.0987
ENSGALG00000036067	RBFA	1.26488	5.89e-05	32.6705	20.4831	26.3337	22.896	9.33227	11.7013	9.12335	11.5169	21.9542	22.8173	20.2378	12.6011	12.1896	9.11525
ENSGALG00000012712	RBM24	3.93032	0.000119941	47.9028	64.7141	75.9237	40.608	0.663207	1.61937	3.68716	8.80701	48.5068	59.3774	25.5172	8.31251	2.32891	3.67057
ENSGALG00000014267	RBM47	1.26196	1.62e-07	467.367	510.87	466.093	494.964	212.605	194.534	198.776	183.54	458.812	449.422	456.132	214.325	232.693	212.404
ENSGALG00000037875	RBP1	4.79075	0.000163382	1.8909	3.35422	1.49473	2.268	0.0947439	0	0.189085	0	4.59851	1.52115	1.85757	0	0	0
ENSGALG00000014365	RBPJ	1.51829	2.59e-07	62.9249	78.5782	87.31	75.6	25.8651	26.589	26.0937	25.1182	60.4234	75.9003	87.1103	24.7787	28.3434	23.3081
ENSGALG00000001174	RCC1L	1.29884	5.56e-06	51.2644	69.4547	78.1218	75.114	26.1967	24.9697	29.6391	27.7759	73.7739	78.7853	51.2299	33.5148	36.2716	40.8657
ENSGALG00000011384	RCOR1	1.28848	2.33e-05	90.448	116.011	164.904	128.142	47.2298	48.6856	55.0237	48.3604	113.183	166.435	101.433	49.0808	68.8268	57.8115
ENSGALG00000009538	RDH12	2.92253	8.9e-07	92.1288	153.131	199.767	192.51	24.0176	16.925	21.603	19.2816	132.121	134.543	101.433	10.8539	18.8295	9.35996
ENSGALG00000049427	RELT	1.49817	0.00107776	8.45652	9.83905	15.8705	12.096	2.60546	3.34322	6.33435	3.64787	5.58744	7.08123	6.55039	1.2707	2.13071	2.44705
ENSGALG00000042679	RETREG1	2.67964	2.35e-08	331.643	399.376	390.741	371.088	62.0099	59.969	43.395	62.1702	307.309	329.881	323.071	70.6828	82.4038	85.769
ENSGALG00000025889	RF01967	3.25132	0.017352	0.472725	0.134169	0.263776	0.324	0	0	0	0.104225	0.346124	0.209814	0.342184	0	0	0
ENSGALG00000028875	RF02140	1.20336	0.00665702	4.30705	5.4562	4.30835	5.994	1.27904	2.40294	1.51268	3.3352	2.6701	2.98985	3.86179	0.264729	1.53609	2.20234
ENSGALG00000026324	RF02271	1.28746	0.0210655	1.41817	0.894459	1.8904	1.566	0.710579	0.783567	0.330899	0.469012	2.52176	2.30796	2.68859	0.264729	0.198205	1.40705
ENSGALG00000026621	RF02271	1.69212	0.025156	0.892925	1.07335	1.27492	0.54	0.378975	0.261189	0.425441	0.0521125	0.692249	0.73435	0.684369	0.529459	0.0991026	0.244705
ENSGALG00000002225	RFFL	1.75924	3.14e-07	114.452	146.289	157.738	125.118	33.0656	41.6858	38.0534	43.9829	126.533	184.269	127.635	48.8161	68.579	45.7598
ENSGALG00000054345	RFKL	1.45377	8.23e-06	47.0099	50.0897	44.3144	40.014	16.0117	20.8951	14.7959	12.976	53.9954	38.9206	48.3946	19.537	13.8248	16.334
ENSGALG00000004900	RFLNB	3.00399	2.01e-07	95.5955	88.5067	108.104	86.6699	9.23753	14.2609	14.4177	8.12955	86.4816	102.075	75.7694	8.31251	7.97776	5.87291
ENSGALG00000011241	RFTN1	3.82495	2.7e-05	103.999	139.088	158.881	106.866	3.07918	5.27602	7.42159	19.4901	69.0271	121.22	203.502	2.27667	2.97308	5.07762
ENSGALG00000016724	RGN	1.66111	2.32e-05	39.6038	53.7123	42.7318	28.836	14.5432	12.1192	14.3232	9.84926	35.1563	32.4688	27.2281	13.1835	13.5275	13.7646
ENSGALG00000009422	RGS10	3.51181	8.83e-08	46.4321	78.8913	75.2203	58.212	4.59508	5.53721	6.94887	5.0028	23.8331	33.8326	50.8388	2.38257	3.81545	4.03763
ENSGALG00000008881	RGS3	1.49085	1.33e-07	142.343	121.915	160.156	141.048	47.7983	47.1707	49.0203	52.4773	153.333	181.647	187.957	50.5104	62.6824	71.3926
ENSGALG00000013232	RHBG	2.44727	2.01e-08	266.092	266.907	262.194	240.03	56.1831	43.2529	44.9077	40.9083	229.035	256.288	239.822	38.9682	59.2634	52.1833
ENSGALG00000005475	RHOGL	1.53933	9.91e-07	84.6703	120.528	105.335	91.2059	29.2285	34.9993	37.1552	33.5083	87.6683	130.137	124.897	33.0912	34.3886	28.0799
ENSGALG00000011855	RHOJ	6.91969	3.25e-08	18.9615	33.1397	25.2346	24.462	0.189488	0.261189	0.0472713	0.312675	34.0685	24.6532	21.0688	0.423567	0.74327	0.428233
ENSGALG00000010010	RHOQ	2.23119	3.7e-05	7.9838	9.12348	6.46252	8.15399	2.22648	1.04476	1.27632	2.03239	5.68633	1.25889	1.75981	0.582405	0.545064	1.2847
ENSGALG00000004814	RHPN2	1.58248	6.41e-06	234.314	361.272	261.622	309.852	81.764	110.535	78.2812	110.114	318.039	267.146	284.062	111.398	116.049	149.943
ENSGALG00000004191	RIC8A	1.13247	1.23e-05	50.1614	62.2096	55.3051	54	19.2804	28.0517	25.4319	26.0041	38.7659	44.638	47.5147	22.7667	24.6766	23.7364
ENSGALG00000040256	RIMS2	4.81971	2.63e-10	264.936	300.359	291.737	280.476	9.56913	10.6565	9.54879	9.53658	327.829	368.644	276.534	5.02986	12.2887	9.60466
ENSGALG00000010806	RIN3	3.82756	1.81e-08	136.302	191.191	180.027	166.05	12.1746	14.4176	11.2033	8.44222	149.625	140.051	238.747	13.8189	18.2844	17.1905
ENSGALG00000043535	RIPK2	1.16304	3.46e-05	151.219	117.219	116.633	93.3119	60.2571	52.5512	47.6967	48.3083	90.1407	123.266	116.343	53.6871	77.9442	69.8632
ENSGALG00000010554	RMDN2	1.87111	1.35e-07	43.3856	52.6389	51.4804	53.838	12.0798	14.6266	12.196	14.8521	44.0072	55.1812	56.5582	15.2484	18.1358	18.5364
ENSGALG00000011426	RNASET2	2.08128	1.09e-08	118.549	114.088	132.372	119.124	29.4653	28.2606	28.2682	25.6393	116.051	118.178	109.548	22.8726	35.9743	31.261
ENSGALG00000002804	RND2	1.87109	1.61e-06	36.9251	46.2883	49.9417	46.764	9.75862	11.4923	10.9669	15.8422	49.4958	38.7107	42.2842	13.9777	12.4374	20.2493
ENSGALG00000041977	RNF128	1.62685	5.41e-08	240.617	260.601	230.189	233.334	79.6796	78.6179	66.1798	80.7222	210.147	283.879	190.108	91.4376	99.6972	102.348
ENSGALG00000010411	RNF13	1.25506	1.03e-07	248.076	256.262	246.103	257.202	101.613	112.99	96.0079	101.724	238.282	235.254	231.17	99.5383	109.905	94.3949
ENSGALG00000015163	RNF138	1.19684	0.000290911	15.2322	28.3991	24.0916	18.252	9.42702	8.41028	7.8943	10.8915	18.8885	21.6633	19.5534	6.51235	10.5544	7.89173
ENSGALG00000029586	RNF141	1.1371	1.28e-06	76.2138	86.4495	84.8481	82.7279	34.5341	41.6335	32.1917	38.3027	94.1953	98.1406	101.678	33.1971	43.5061	39.948
ENSGALG00000028709	RNF144A	1.15294	0.000174299	24.8968	20.7067	22.6848	14.634	10.3271	9.14161	9.12335	7.81687	27.7394	19.5652	15.6916	10.3774	10.2076	8.93172
ENSGALG00000012683	RNF144B	1.96713	1.55e-06	45.3816	52.952	60.6686	52.434	12.1272	9.45504	15.7413	15.4253	67.8898	72.5957	79.9734	17.631	21.9512	32.4846
ENSGALG00000003691	RNF145	2.28204	1.78e-08	180.161	174.777	204.822	187.542	40.9767	31.1337	37.5334	40.3351	218.503	261.901	185.855	33.0912	42.515	35.1151
ENSGALG00000006392	RNF168	2.37017	1.13e-08	218.609	224.554	238.586	212.814	46.5666	40.7455	44.955	36.5308	179.688	182.329	173.927	44.4746	36.3707	37.6234
ENSGALG00000050943	RNF19B	2.22899	8.98e-08	99.85	131.351	119.315	92.5019	26.2441	22.2533	22.832	20.845	110.265	144.667	128.466	24.7257	36.0238	33.0351
ENSGALG00000037219	RNF2	1.16041	0.00376518	2.88887	3.3095	2.37399	3.456	1.1843	1.56713	1.03997	1.45915	1.78007	1.25889	6.15932	1.11186	1.23878	1.83529
ENSGALG00000039269	RNF213	2.24979	9.1e-08	1893.21	1845.81	2061.41	1782.92	489.257	370.732	337.422	359.003	2453.08	2912.17	1600.88	484.243	653.929	634.275
ENSGALG00000013651	RNF217	1.38663	1.13e-07	81.5713	87.3439	101.378	91.6919	34.3447	32.7009	32.8535	35.228	97.7059	104.645	88.1369	37.0092	42.2673	46.7386
ENSGALG00000010109	RNF220	1.50137	2.87e-07	68.2825	84.7947	92.9812	81.6479	29.4653	27.9472	29.2609	26.2126	74.4662	60.1118	65.846	28.2731	28.8389	24.654
ENSGALG00000004190	RNF34	1.01118	1.47e-06	63.9229	72.2723	61.1082	66.42	30.9812	34.0068	30.9154	31.8928	51.8198	63.9409	54.6028	33.6206	29.6812	27.4681
ENSGALG00000005205	RNFT1	1.04855	1.58e-06	65.1835	63.5066	55.1732	62.046	30.4602	29.3054	27.6064	28.7661	67.6426	57.8563	59.6378	22.7667	28.1451	26.4893
ENSGALG00000006904	RNH1	2.23458	9.15e-09	221.498	235.466	194.183	210.06	44.2928	42.4693	46.1367	45.859	161.492	231.006	210.492	48.0749	61.1463	64.4797
ENSGALG00000000374	RNPEP	2.11191	1.67e-07	193.082	168.248	155.32	140.67	43.0611	35.8874	38.4788	31.059	155.064	123.161	144.108	34.8913	33.6949	40.3763
ENSGALG00000001841	ROGDI	1.45789	2.57e-05	14.1817	18.1128	15.7826	10.962	5.44777	5.38049	5.24711	4.89857	13.5483	13.1134	10.5588	5.29459	4.41007	4.71057
ENSGALG00000013006	ROPN1L	3.3397	2.2e-07	57.4098	55.0539	43.1714	56.7	7.05842	5.79839	3.68716	3.90844	48.7046	49.8833	46.6348	2.22373	4.60827	5.19998
ENSGALG00000016728	RP2	1.22602	7.76e-06	101.216	121.11	103.752	102.654	47.6562	54.7452	38.337	38.1984	96.4203	106.586	136.434	42.7803	51.2856	55.0586
ENSGALG00000037314	RPH3AL	1.1066	1.26e-05	50.4765	51.9681	50.6011	53.838	26.5757	19.1713	26.7555	21.2098	49.743	53.8174	47.808	14.1366	14.8654	17.007
ENSGALG00000049287	RPL26	1.1304	4.14e-05	141.817	108.677	96.8499	126.954	58.7886	56.678	41.6932	54.7181	120.006	116.027	117.32	37.5386	46.9251	36.5222
ENSGALG00000038723	RPP25L	1.64412	5.13e-05	70.8562	54.7856	46.8203	40.878	20.8437	19.5892	13.7087	12.5591	54.4899	37.6617	48.3946	22.3432	12.041	11.4399
ENSGALG00000010294	RPS6KL1H	1.76874	2.22e-08	93.9672	103.847	96.2344	90.6659	25.5335	27.0069	28.0319	29.7041	89.7945	108.894	76.4538	23.6139	32.4561	27.0399
ENSGALG00000026971	RRAGD	1.46121	1.43e-06	53.1028	71.6014	69.3292	57.078	23.307	24.2383	22.0284	19.3858	65.4175	87.0729	79.7778	20.8607	24.7757	19.2705
ENSGALG00000005998	RRAS2	1.10518	1.28e-06	116.185	132.201	124.459	109.296	51.7302	61.0137	49.5403	56.6463	102.403	116.709	113.654	51.0928	56.2903	46.4939
ENSGALG00000029261	RTN4	1.05841	1.68e-06	223.441	229.831	211.725	196.938	108.624	104.058	102.862	88.5391	226.118	202.523	215.283	91.967	105.693	122.597
ENSGALG00000011564	RUFY3	1.15255	1.01e-06	149.906	143.605	167.146	143.37	63.6679	57.8795	71.8996	71.8631	177.809	201.107	162.929	61.629	62.3851	65.5809
ENSGALG00000036711	S100A11	1.01186	2.36e-05	218.399	217.085	158.881	174.906	84.6063	96.5877	101.68	89.9982	150.811	175.824	167.133	80.0013	95.0394	67.6609
ENSGALG00000049475	S1PR2	1.857	9.34e-08	57.4098	54.2042	69.5051	64.962	15.0643	16.0892	17.5849	17.5619	50.7814	53.083	43.4574	15.672	16.897	12.6635
ENSGALG00000029664	SAMD12	3.34196	4.16e-09	133.203	155.681	166.487	149.31	14.78	14.3654	15.5522	13.445	138.895	118.598	127.879	9.90088	8.67148	13.4588
ENSGALG00000009479	SAMD9L	1.37811	6.29e-05	104.052	109.616	83.8369	65.88	42.8716	36.5665	28.2682	28.8703	139.142	225.655	82.1731	42.2508	94.9403	49.6139
ENSGALG00000036252	SAP30	1.63678	9.31e-07	301.651	311.316	259.292	237.654	98.0599	93.5579	86.081	70.8208	253.116	241.549	190.939	95.0379	100.193	90.1737
ENSGALG00000011395	SARAF	1.25881	2.29e-07	284.003	284.572	282.153	279.072	124.493	119.311	99.5533	117.826	294.057	495.319	294.279	128.553	149.893	141.378
ENSGALG00000012342	SASH1	1.26361	2.63e-05	35.6119	24.5529	32.9281	28.728	12.0798	10.6043	14.7486	12.0901	44.2545	37.242	51.0343	9.84794	12.3383	7.83055
ENSGALG00000037522	SBNO2	2.36999	6.62e-08	1408.09	1860.79	1760.66	1524.74	338.946	343.725	294.358	259.624	1526.7	1691.79	1612.08	345.472	403.249	402.356
ENSGALG00000037065	SC5D	1.36495	0.000134378	155.632	97.6302	126.481	104.004	60.2097	31.2904	44.435	47.5787	105.914	102.652	105.491	31.1851	36.8662	38.9081
ENSGALG00000004425	SCAMP1	1.18864	3.23e-05	57.4098	57.3795	47.9634	42.876	23.3544	26.6935	18.7194	19.3858	58.1983	47.1033	53.0875	23.2962	18.0862	21.4728
ENSGALG00000041797	SCAMP3	1.1903	2.63e-06	54.3108	48.0324	48.0513	42.498	22.1227	21.0518	20.563	18.8126	40.991	40.9662	35.0006	24.2492	17.7394	20.7387
ENSGALG00000035768	SCAP	1.36462	4.12e-07	150.747	188.194	147.187	161.082	60.0676	62.0585	66.4161	56.8026	156.349	136.799	162.978	57.6581	61.6914	66.1926
ENSGALG00000002883	SCAPER	1.94156	1.69e-06	207.001	247.318	248.565	377.892	69.5894	69.2151	71.8996	63.7336	336.433	285.924	221.149	72.43	70.2142	88.9502
ENSGALG00000011499	SCARB2	1.24914	1.16e-06	107.046	102.594	105.379	94.5539	49.1721	42.6783	36.4461	39.9703	89.844	114.611	90.7766	40.7154	42.4159	39.1528
ENSGALG00000010641	SCCPDH	2.18865	8.6e-09	353.913	344.68	323.17	316.71	70.7263	73.2374	65.9434	77.0222	302.117	349.603	338.42	81.9602	88.6473	85.9525
ENSGALG00000006490	SCN3B	1.67804	7.09e-06	163.3	143.292	260.391	206.118	63.0047	53.8049	65.3289	53.3111	268.345	221.144	167.621	79.5247	73.1873	153.124
ENSGALG00000034427	SCN4A	2.81465	0.0224064	0.73535	0.849736	3.56098	1.782	0	0	0.519984	0.4169	1.33505	1.36379	0.831019	0.105892	0.198205	0.0611762
ENSGALG00000043728	SCN8A	2.11631	2.57e-05	23.0059	16.0108	13.7164	20.034	4.59508	5.48497	3.68716	2.60562	31.1512	17.3621	17.7936	3.97094	2.37846	2.26352
ENSGALG00000040424	SCNN1A	2.341	1.9e-07	751.948	890.657	772.293	784.134	194.651	162.303	116.855	142.632	733.338	833.54	614.416	158.255	207.521	191.726
ENSGALG00000003185	SCPEP1	2.04432	5.99e-08	105.155	98.9272	81.9466	87.6959	22.549	22.9846	23.2575	19.6985	106.161	123.213	169.088	25.2552	23.19	20.0658
ENSGALG00000032161	SCUBE2	2.7303	5.24e-06	18.3312	29.4277	30.2024	27.81	4.59508	4.7014	4.20714	1.98027	25.0198	18.044	24.2462	3.97094	3.41904	5.32233
ENSGALG00000016480	SDC1	1.05957	2.11e-05	112.771	125.94	127.492	98.6579	56.5621	47.5364	65.3761	48.0998	127.176	125.364	131.936	45.004	56.0921	45.0868
ENSGALG00000031424	SDC2	2.12325	1.88e-06	26.3675	24.9554	39.3027	37.26	8.29009	6.2163	7.65794	6.40983	27.3933	35.7733	61.9354	5.87699	12.6851	4.34351
ENSGALG00000003932	SDC4	3.3444	1.73e-08	2657.29	3453.95	3014.88	2839.59	255.335	361.59	274.41	258.426	2641.82	2675.76	2603.73	313.916	380.207	318.177
ENSGALG00000028347	SDCBP2	2.18622	9.95e-08	588.963	583.948	444.112	434.376	110.092	107.923	101.775	121.005	389.39	468.778	443.373	139.671	139.338	153.919
ENSGALG00000001921	SDCCAG3	1.5479	0.00105366	4.46462	4.51702	3.64891	4.644	0.805323	2.08951	1.46541	1.40704	3.75792	4.66837	3.42184	2.11784	2.0316	1.5294
ENSGALG00000037709	SDF2	1.11592	6.86e-06	40.7594	34.9733	36.0494	39.096	18.1908	16.5594	14.465	18.8126	29.0744	37.5568	25.5661	16.3073	19.9692	18.6587
ENSGALG00000031663	SEC11C	1.40927	7.4e-05	80.2582	47.3616	53.5466	62.424	29.1811	22.1488	19.8067	18.4478	57.5061	47.0509	51.7676	23.2432	22.0999	21.5952
ENSGALG00000008419	SEC13	1.19944	1.31e-06	344.039	284.438	313.982	311.04	150.264	121.975	120.731	140.391	243.226	283.826	239.285	124.529	143.451	124.616
ENSGALG00000001684	SEC14L1	1.06466	4.79e-05	106.468	167.711	149.254	117.882	69.7789	65.6107	60.3181	56.6984	125.396	116.919	146.748	82.5427	79.9758	88.6443
ENSGALG00000045758	SEC14L5	1.04692	0.0202288	3.51917	2.81755	2.76965	5.94	1.84751	1.35818	2.50538	1.35492	3.46124	2.9374	51.1321	1.16481	0.792821	2.20234
ENSGALG00000038467	SELENOO	1.14515	9.35e-07	70.8562	71.9592	76.4952	72.414	27.5231	35.156	32.9481	33.1956	79.658	72.9629	65.6994	61.0466	37.213	37.2563
ENSGALG00000001412	SEMA7A	2.54024	6.82e-07	120.545	223.794	210.318	210.114	32.9235	36.8799	32.4281	25.8478	154.421	201.632	265.828	33.7265	39.7897	38.3575
ENSGALG00000001652	SEPT2L	1.03095	2.38e-07	184.153	177.058	177.038	178.308	83.801	87.7072	89.4372	81.5039	183.05	209.342	152.076	64.4352	78.5884	62.8279
ENSGALG00000004220	SERINC3	1.22431	4.27e-07	241.457	231.262	249.181	230.202	97.9652	112.207	86.6955	101.202	225.673	262.058	204.528	109.863	109.806	118.437
ENSGALG00000014798	SERINC5	1.84458	1.84e-07	76.6865	94.7679	93.5967	69.822	25.2019	21.9399	22.3593	21.4703	67.5931	57.3318	92.0476	27.7966	24.0324	19.5764
ENSGALG00000019555	SERPINB1	1.38295	1.96e-05	47.2725	66.8608	45.7652	42.444	16.817	20.6862	21.5084	16.7281	40.4965	77.4739	31.2365	16.3603	17.7889	14.6211
ENSGALG00000020005	SFT2D1	1.76007	1.71e-06	131.523	115.027	98.0809	111.294	34.0131	41.7902	26.8501	28.9224	117.929	128.721	113.556	31.8205	38.4518	37.9904
ENSGALG00000002503	SFTPA2	4.83985	0.0010832	0.997975	4.15923	2.37399	0.486	0	0.104476	0	0.156337	1.73062	0.944164	2.19976	0	0	0
ENSGALG00000003886	SGCD	2.19159	8.63e-06	60.929	41.2793	51.8321	37.584	7.81637	9.92518	14.7959	8.39011	25.0693	24.0237	26.9348	6.08878	3.91455	4.64939
ENSGALG00000009670	SGCE	2.85384	1.87e-05	8.98177	13.6405	24.9708	25.056	2.7002	2.66413	2.41083	1.98027	18.9874	9.28428	13.6385	1.21776	1.58564	1.10117
ENSGALG00000013971	SGK1	1.11877	6.83e-05	285.106	409.394	271.206	326.754	114.451	165.071	138.694	163.32	308.792	410.974	490.79	169.268	150.289	119.905
ENSGALG00000003701	SGMS1	1.81151	1.05e-07	108.569	97.6302	90.6072	105.516	24.6808	28.0517	26.6137	32.7266	107.2	105.432	124.115	41.6155	40.7807	42.0892
ENSGALG00000004553	SGPL1	1.72244	2.72e-07	72.6946	81.2169	95.0474	103.032	24.6808	26.5368	24.392	28.5055	89.0528	83.4012	221.638	19.6959	29.3839	32.301
ENSGALG00000041183	SGPP1	1.46914	2.21e-05	22.5332	20.7067	24.2235	21.384	7.57951	9.87294	8.31974	5.52392	27.6899	16.0508	20.5799	7.20064	6.73898	10.0329
ENSGALG00000007027	SGSH	1.88188	2.32e-06	77.5794	73.0773	67.3949	48.762	20.3699	18.5967	17.5849	14.1225	50.3364	58.5382	60.3222	18.9017	17.1943	17.4964
ENSGALG00000004610	SH2B3	2.39343	3.12e-07	60.6664	75.4029	72.0989	60.426	10.1376	10.4998	16.4504	12.7676	67.4942	81.7227	96.7893	29.5968	18.9286	14.8658
ENSGALG00000038536	SH3BGRL3	2.8194	9.7e-09	321.4	296.781	264.7	258.606	34.9131	42.626	38.0534	42.5238	208.12	263.055	246.715	36.1091	38.1545	34.3198
ENSGALG00000012422	SH3BP1	1.93451	3.77e-08	108.149	96.9594	115.622	91.7999	25.2019	27.895	27.5119	24.7534	70.8566	88.4892	99.8201	40.8742	38.7987	37.3175
ENSGALG00000015665	SH3BP2	1.54187	5.87e-07	361.109	482.605	522.058	410.13	154.29	152.587	151.126	136.743	362.639	535.551	433.205	156.879	192.061	205.736
ENSGALG00000004140	SH3BP4	3.04915	8.88e-09	299.865	294.724	387.619	324.216	35.3868	40.4843	42.5441	35.5407	352.948	383.541	313.539	39.5506	82.4038	45.6986
ENSGALG00000039337	SH3BP5	2.53985	1.28e-08	290.358	313.508	298.243	263.25	44.6244	44.4544	57.0564	49.5068	250.248	265.992	227.308	44.7393	63.7725	56.2821
ENSGALG00000006284	SH3GLB1	1.09326	4.57e-06	74.533	69.0522	73.5497	80.082	31.7866	31.4994	31.4354	41.4294	75.554	71.704	65.8949	33.6736	36.3707	33.4634
ENSGALG00000008293	SH3PXD2A	1.69509	6.56e-06	78.1572	57.6032	76.3633	69.336	29.1811	18.3355	18.4831	18.8126	95.3325	74.2218	100.064	37.4327	40.7807	56.7103
ENSGALG00000035916	SHANK2	5.24036	2.04e-07	182.787	239.536	184.951	221.346	6.5847	8.09686	4.7744	1.87605	315.319	325.737	216.212	6.40645	9.01834	8.62584
ENSGALG00000030276	SHTN1	2.61792	2.81e-08	191.716	217.667	239.421	196.776	39.9819	35.8351	29.97	28.5576	115.803	134.911	212.301	33.3559	31.1678	36.2775
ENSGALG00000028996	SIGMAR1	1.03271	0.000529546	35.7695	32.8266	24.2235	22.41	16.2486	14.9922	11.1087	12.7154	35.1563	25.9645	29.2323	10.2186	8.02731	10.5835
ENSGALG00000041988	SIK1	2.88867	6.63e-08	858.101	962.975	1147.74	1005.8	93.7017	145.534	132.549	152.221	1182.26	1256.79	1055.59	130.618	159.555	168.969
ENSGALG00000025778	SIRPA	1.44463	0.0194483	1.73332	1.11807	1.27492	1.782	0.615835	0.835805	0.189085	0.469012	1.48339	1.10153	2.00422	0.476513	0.74327	0.734114
ENSGALG00000029485	SIRPAH	1.84669	1.15e-06	45.119	34.705	35.6977	34.182	10.4218	8.72371	12.196	9.27602	59.929	51.7717	36.516	16.4662	14.2708	10.2164
ENSGALG00000030081	SKAP2	2.73502	1.05e-08	143.078	144.276	148.067	147.744	20.7489	26.1189	19.3339	19.3337	131.329	141.52	122.111	18.3722	21.1089	20.2493
ENSGALG00000039264	SLA	2.67686	0.00114664	2.04847	1.29697	1.14303	4.104	0.23686	0.365665	0.472713	0.20845	2.71955	2.20305	41.3554	0.529459	0.74327	0.856467
ENSGALG00000027712	SLAMF8	2.05375	9.79e-08	211.781	186.987	196.338	188.19	55.5673	46.2827	37.0607	45.39	149.328	153.479	133.55	32.1911	55.002	44.781
ENSGALG00000042199	SLC12A5	1.77046	0.00334236	2.83635	2.32559	2.50588	1.89	1.1843	0.731329	0.330899	0.469012	4.54906	1.31134	3.37296	0.370621	0.0495513	0.550586
ENSGALG00000042396	SLC12A7	1.96597	2.55e-08	257.215	309.617	301.804	283.716	74.7529	77.2597	72.7032	63.0561	296.53	304.598	262.211	81.8544	87.8049	109.995
ENSGALG00000042612	SLC12A9	1.39502	1.23e-07	218.556	224.867	214.143	208.71	72.858	88.3863	74.2159	86.4025	218.503	220.357	204.137	89.4786	96.5755	108.404
ENSGALG00000011671	SLC15A2	1.83527	0.0245149	0.6303	0.670844	0.571516	1.512	0.0473719	0.313427	0.189085	0.364787	1.2856	0.472082	0.586602	0	0.0495513	0.367057
ENSGALG00000002695	SLC15A4	1.37861	1.62e-06	73.3774	60.0629	54.0742	70.092	25.2492	23.2981	22.6429	25.6393	51.4242	55.968	59.9311	25.9964	24.9739	26.2446
ENSGALG00000002897	SLC16A14	1.32569	0.00341711	3.51917	4.38285	3.47306	3.996	2.3686	1.46266	1.08724	1.04225	3.60958	3.82911	3.61738	0.582405	1.58564	1.83529
ENSGALG00000007748	SLC16A2	1.76749	7.25e-07	66.7593	48.9716	61.4599	60.534	13.9747	17.5519	19.4758	17.1971	57.3577	42.8546	44.2884	20.0135	20.1674	25.5716
ENSGALG00000002728	SLC16A3	1.17861	0.00270467	46.7998	23.7926	57.0197	23.922	17.0065	15.6713	17.3486	15.3211	29.5689	95.0983	42.773	22.1843	26.1631	29.4257
ENSGALG00000003172	SLC16A9	2.61935	6.69e-09	73.2724	80.5908	78.5614	76.626	12.8852	10.6565	12.7632	12.7676	63.3407	87.545	67.8014	12.6011	20.4151	15.1105
ENSGALG00000003025	SLC19A3	1.3671	0.0077793	4.202	4.24868	3.73683	4.32	2.7002	1.30594	0.661798	1.56337	4.15349	2.51777	2.54194	2.91202	3.81545	4.83292
ENSGALG00000021092	SLC19A3H	1.66674	0.000597737	30.2019	26.2971	28.7077	23.274	15.3485	5.90287	6.33435	5.68026	19.1357	14.9493	15.5938	23.6668	16.1042	19.8211
ENSGALG00000038336	SLC20A2	2.09526	9e-09	136.933	154.115	162.486	159.624	35.5763	36.8276	34.2717	33.352	144.878	140.261	131.35	41.2449	35.7265	45.2092
ENSGALG00000002892	SLC22A15Lb	1.18168	1.33e-06	62.0845	56.172	72.2747	67.824	27.6178	26.2234	29.7336	27.5675	66.6537	67.6651	56.6071	27.4789	34.3886	47.4115
ENSGALG00000012816	SLC22A23	1.42006	2.1e-07	343.724	387.301	405.688	343.98	138.752	146.266	135.196	119.702	456.093	417.321	358.511	167.574	188.89	185.976
ENSGALG00000036920	SLC22A5	1.4913	2.72e-07	52.8927	61.7624	54.9534	50.922	18.854	19.2235	17.3486	21.2098	64.8241	58.8529	58.7091	17.631	22.7936	22.4517
ENSGALG00000000195	SLC23A2	1.82945	8.11e-07	39.4463	44.8124	48.1392	45.198	12.6009	14.7833	11.9124	9.43236	44.3534	42.0678	45.2172	12.76	13.8744	17.4352
ENSGALG00000001938	SLC25A24	2.21044	6.36e-08	276.754	396.156	395.665	335.07	71.1527	81.9089	72.0414	70.7166	304.787	277.532	256.834	105.998	102.72	101.552
ENSGALG00000005095	SLC25A25	1.21901	1.37e-05	180.266	278.4	245.752	244.026	81.764	111.11	104.139	100.525	283.278	231.32	254.487	122.411	154.154	184.324
ENSGALG00000002519	SLC25A33	2.30588	2.88e-07	15.2322	15.653	16.8377	17.982	3.50552	2.82084	2.93082	3.69999	13.6472	13.4806	13.2474	2.38257	3.17128	2.38587
ENSGALG00000005283	SLC25A36	1.18927	1.38e-06	134.306	160.063	173.433	156.384	58.9307	75.6403	65.4234	67.173	146.411	162.763	150.219	72.0594	72.6422	85.2184
ENSGALG00000008682	SLC25A43	1.33646	2.84e-05	17.2282	17.0394	11.8699	15.714	6.39521	6.26853	5.62528	5.62815	16.8612	11.4349	11.9276	6.56529	5.89661	5.56703
ENSGALG00000007018	SLC26A11	2.15557	9.34e-07	34.2988	23.1218	29.1033	25.11	6.30047	5.48497	7.27977	5.36758	26.4043	21.0339	17.6469	7.1477	5.84706	5.62821
ENSGALG00000008222	SLC26A5	3.31543	1.31e-06	401.711	388.553	366.429	345.222	61.3467	30.2457	22.1702	33.5083	331.686	331.716	305.522	27.6907	61.84	28.0799
ENSGALG00000000745	SLC26A9	1.55831	0.0098949	3.83432	1.61003	5.93497	4.212	0.710579	1.30594	2.07994	1.04225	2.91733	4.72082	2.63971	1.16481	2.0316	1.71293
ENSGALG00000000184	SLC27A6	3.30815	1.87e-05	4.93735	15.8319	14.112	8.31599	0.852695	1.35818	1.08724	0.938024	11.966	3.6193	4.05733	0.476513	0.198205	0.856467
ENSGALG00000004889	SLC2A1	1.52124	1.73e-07	293.772	340.207	318.202	294.57	90.7173	119.05	106.88	107.508	298.507	295.471	305.228	109.439	134.68	137.83
ENSGALG00000014324	SLC2A14	3.12395	2.51e-07	46.5897	40.2954	47.4358	32.832	3.60027	5.95511	3.59262	5.62815	18.7402	24.4958	38.3246	3.75916	2.13071	2.50822
ENSGALG00000002982	SLC2A6	4.19341	1.35e-08	124.117	129.518	144.242	127.224	8.38483	4.75364	8.50883	6.2535	98.5465	185.266	117.956	8.78902	11.9914	9.78819
ENSGALG00000030176	SLC31A2	3.87451	1.28e-08	29.8342	34.6156	38.2476	41.04	1.89488	2.50741	2.69446	2.44929	30.5084	43.4316	33.3874	2.64729	3.07218	2.69175
ENSGALG00000010174	SLC35B2	1.39067	1.17e-07	99.6924	124.509	123.272	119.232	42.4926	42.3126	43.5841	45.3378	120.797	139.684	136.385	49.6633	54.9524	59.0962
ENSGALG00000038187	SLC35B4	1.51978	1.94e-05	27.418	18.0681	23.0804	17.334	6.53733	6.84315	8.2252	7.66053	18.6413	27.3283	24.4906	6.40645	8.62193	7.15761
ENSGALG00000008438	SLC35C1	1.65354	2.27e-07	198.439	250.985	211.241	236.574	63.9521	80.7074	62.0672	71.811	181.765	243.385	170.994	81.8544	99.6972	107.854
ENSGALG00000011121	SLC35D1	1.06363	3.29e-06	64.7633	56.3062	66.3837	71.388	29.6075	32.9098	30.5372	27.8281	72.0433	94.5738	73.1297	34.4678	38.7491	33.0963
ENSGALG00000029011	SLC35F1	3.8088	0.000521882	2.62625	1.20752	2.81362	2.106	0.284232	0	0.236356	0.0521125	3.11512	3.6193	1.71092	0.0529459	0	0.244705
ENSGALG00000012166	SLC35F5	1.7146	6.24e-08	148.698	165.028	175.675	176.148	46.8508	56.2601	44.3877	50.497	146.015	150.384	168.012	49.9809	56.7858	54.3245
ENSGALG00000006880	SLC38A10	1.10928	7.28e-06	451.873	522.14	482.931	450.954	261.54	180.795	210.073	210.847	416.981	428.231	436.383	226.555	251.82	288.752
ENSGALG00000009730	SLC38A4	4.96073	7.18e-09	24.7393	25.4026	25.0148	19.008	0.710579	0.835805	0.709069	0.677462	27.4427	10.1235	14.274	0.317675	0.0495513	0.305881
ENSGALG00000014712	SLC38A9	1.90492	1.33e-05	32.4604	26.6549	26.2458	25.758	9.00067	9.19385	5.86164	4.89857	23.8826	20.6143	28.4502	7.78305	3.7659	5.3835
ENSGALG00000004413	SLC39A11	1.19014	3.19e-06	116.658	121.199	129.031	106.164	48.5089	58.0362	41.3623	54.666	114.567	125.836	88.7235	60.0406	71.6016	75.9808
ENSGALG00000008122	SLC39A13	2.47299	1.64e-08	235.259	269.322	312.048	299.268	53.4829	48.0588	43.1587	51.435	248.221	342.627	227.259	49.2397	62.3356	66.1315
ENSGALG00000000721	SLC41A1	1.00723	1.93e-06	85.3531	70.3492	78.9131	78.354	34.9605	38.4993	38.9042	39.7618	79.1636	100.763	122.551	45.1099	48.9567	63.9291
ENSGALG00000012697	SLC41A2	1.53054	2.8e-07	93.1793	88.9539	86.9583	75.87	27.8073	32.5964	25.6683	30.6421	94.9864	72.2286	79.6801	33.5677	43.2087	31.5669
ENSGALG00000047929	SLC44A2	1.34368	5.29e-07	707.932	772.142	663.398	651.834	272.531	294.621	231.771	277.186	645.522	758.007	688.768	288.608	363.657	350.662
ENSGALG00000017089	SLC46A3	1.94751	1.5e-06	63.9229	66.3689	67.5268	65.718	12.4588	15.2012	15.9777	23.19	52.8581	67.9798	61.7887	21.0725	18.3835	19.8823
ENSGALG00000020538	SLC49A3	1.08106	0.00489029	15.705	18.7389	10.8148	7.884	6.67944	4.49245	6.09799	7.29575	24.4265	13.0609	15.3983	8.89491	8.62193	6.72938
ENSGALG00000011405	SLC4A7	1.25576	1.66e-06	53.9432	56.664	65.9881	60.48	22.3596	21.313	26.7555	26.4731	56.2205	80.4113	70.6855	20.3842	25.6676	31.8728
ENSGALG00000016326	SLC51AL	3.62281	1.52e-07	13.9716	18.6942	22.2451	23.76	1.1843	1.56713	1.89085	1.56337	21.2619	8.96956	18.9179	0.635351	1.09013	0.611762
ENSGALG00000010494	SLC5A9	1.0933	0.000266782	125.377	149.419	116.809	170.532	46.3771	77.2597	55.6855	78.2729	188.044	62.5771	84.5684	58.8758	38.2536	104.428
ENSGALG00000005672	SLC6A7	5.36798	5.52e-05	8.03632	8.89987	17.1015	11.232	0	0.574616	0.472713	0	4.74685	3.98647	6.74592	0.264729	0	0.489409
ENSGALG00000041419	SLC6A8	1.65156	2.92e-06	297.239	232.783	226.32	186.732	83.3746	61.954	78.6121	69.4138	220.185	223.347	191.428	58.5052	72.0972	75.2467
ENSGALG00000009758	SLC7A11	2.79485	4.95e-06	22.7958	39.6245	29.9826	26.676	4.2161	2.40294	3.82897	6.30561	40.8921	34.7243	40.3777	5.13575	6.09481	8.25878
ENSGALG00000002204	SLC7A4	2.56147	1.28e-08	77.2643	79.7857	67.0432	84.8339	11.9851	13.6341	13.2832	12.1943	67.0987	63.5213	86.0838	16.5191	11.6446	15.6611
ENSGALG00000008544	SLC8A1	6.20123	2.15e-06	30.6746	81.8877	117.908	97.6859	0.378975	1.56713	1.89085	0.469012	41.7821	27.0136	32.312	0.794188	2.13071	1.40705
ENSGALG00000039738	SLC9A3	6.49762	8.6e-09	121.333	150.448	137.955	130.032	2.03699	1.98504	0.945425	0.8338	80.2019	82.0898	87.3059	0.476513	1.38744	1.2847
ENSGALG00000007867	SLC9A5H1	3.58069	3.39e-07	19.1191	18.8284	15.1671	16.2	1.70539	0.783567	1.37087	1.77182	10.7793	14.6345	18.7713	1.90605	0.941475	0.917643
ENSGALG00000006180	SLC9A6	2.2646	1.57e-08	167.187	212.121	211.109	201.042	41.7347	40.432	42.4023	36.0618	146.411	200.635	185.659	39.8683	50.1459	53.1009
ENSGALG00000016734	SLC9A7	3.05633	2.21e-08	73.8501	83.3636	90.1676	95.0399	9.47439	12.3281	8.03611	10.3704	84.3554	88.0171	82.222	6.35351	11.1986	14.4988
ENSGALG00000042871	SLIT1	1.76315	5.11e-05	126.795	72.317	126.657	70.686	32.3077	25.6488	33.8462	22.1478	59.7312	79.3623	60.8599	15.8838	34.5868	20.3717
ENSGALG00000016905	SLITRK1	6.81514	4.21e-08	43.7533	48.0772	57.2395	47.682	0.900067	0.365665	0.283628	0.104225	31.6951	34.3046	45.8527	0.370621	0.396411	0.978819
ENSGALG00000015959	SMAP1	1.98202	1.69e-08	174.698	207.201	194.843	176.31	42.8242	44.82	50.2493	48.204	172.568	171.471	156.72	44.6334	57.2318	63.4397
ENSGALG00000029244	SMAP2	2.86769	1.35e-08	146.282	185.645	150.441	142.884	18.3803	24.395	20.5157	20.376	130.291	137.323	196.072	21.7078	28.1451	23.1858
ENSGALG00000007133	SMIM10H	1.70685	0.00101446	2.62625	4.06979	4.66005	4.104	0.757951	1.09699	0.945425	1.82394	3.16457	2.30796	2.05311	1.11186	1.78385	1.65176
ENSGALG00000014321	SMIM14	2.47307	1.73e-08	297.554	261.45	285.538	278.532	59.0254	45.6558	43.1587	49.7153	284.564	232.737	245.591	45.3217	65.16	71.8208
ENSGALG00000023443	SMIM15	1.24434	8.4e-06	91.7612	91.9951	72.5385	71.658	34.2025	40.1186	30.0172	30.9548	91.9207	68.3995	89.4568	49.3456	36.7175	29.854
ENSGALG00000015977	SMOX	1.83596	7.94e-05	19.3817	23.6584	17.0136	20.034	3.45815	5.32825	4.49077	8.70278	22.0036	40.3368	29.6723	4.92397	6.83808	4.58821
ENSGALG00000036106	SMPD1	2.16283	7.24e-08	332.903	352.014	285.142	255.96	69.3525	69.0584	70.1978	58.7829	270.175	299.09	311.388	72.3241	70.7593	66.3762
ENSGALG00000006455	SMPD4	1.3268	9.47e-07	40.7069	40.8768	43.4352	38.934	16.8644	13.8953	17.5376	15.4774	39.8043	41.0187	38.178	15.2484	15.46	16.334
ENSGALG00000000737	SMPDL3B	1.58905	8.43e-07	56.3593	54.2042	55.0853	48.114	20.7963	16.6639	14.3705	17.5619	42.8205	45.0576	50.4477	18.2663	16.897	19.5764
ENSGALG00000004655	SMURF1	1.85917	6.59e-08	112.929	143.829	119.974	116.154	30.9339	37.35	32.4754	31.8928	117.583	122.532	129.59	39.9212	41.7718	55.2421
ENSGALG00000009097	SNAP23	3.59213	1.35e-08	1064.1	1139.99	1133.76	1047.17	91.4278	105.05	93.5498	64.6716	894.583	790.056	774.559	100.015	108.121	86.2584
ENSGALG00000011868	SNAPC1	1.6207	8.98e-08	46.0119	40.2954	44.0507	41.742	13.501	13.7385	13.7559	13.6535	38.7165	32.731	34.805	11.8069	12.3383	12.0517
ENSGALG00000013005	SNRNP48	2.98471	1.05e-07	55.1512	55.9037	69.1974	66.258	7.86374	6.16406	10.116	6.14927	48.4574	59.7971	46.9281	5.55932	6.54077	4.89409
ENSGALG00000034528	SNTB1	1.5393	4.66e-08	410.903	412.033	386.169	357.156	125.394	135.975	127.065	138.098	418.563	482.206	365.453	158.414	180.218	208.855
ENSGALG00000010840	SNX13	1.41718	1.05e-07	142.395	162.881	160.728	153.9	55.4252	63.8868	54.2201	53.0505	146.213	164.127	158.627	62.635	70.462	75.6749
ENSGALG00000029678	SNX16	1.24563	4.42e-06	28.6786	33.8553	32.5324	39.69	13.6905	13.1639	15.0795	13.4971	36.1947	42.1202	26.006	16.8897	17.3925	10.8282
ENSGALG00000014914	SNX18	2.17811	2.52e-06	117.183	122.496	98.0809	79.812	30.0338	23.1413	20.0903	16.7802	117.583	100.291	115.316	26.8965	24.8252	24.654
ENSGALG00000038374	SNX20	2.33507	3.2e-08	49.1109	51.3419	49.0185	54.324	10.3745	8.25357	9.59606	11.2042	38.3209	77.5264	52.6475	12.3893	12.0905	6.6682
ENSGALG00000008691	SNX5	2.38285	1.11e-07	43.1755	38.7301	41.4129	44.982	7.10579	9.50728	6.33435	8.59856	35.9969	40.5466	34.5117	9.79499	10.1085	8.19761
ENSGALG00000004255	SNX8	4.64919	9.81e-08	140.084	241.191	250.544	261.306	6.15835	12.6938	8.887	6.98307	202.235	214.22	204.871	7.46537	7.33359	8.01408
ENSGALG00000007158	SOCS1	1.62227	5.84e-05	22.4282	36.315	32.4445	38.61	6.9163	11.8057	9.54879	12.9239	37.0353	39.9172	31.0899	12.2834	12.0905	7.15761
ENSGALG00000007118	SOHYE2L	3.92925	4.01e-05	19.4868	9.7496	18.7281	15.012	1.84751	0.731329	1.22905	0.156337	17.7018	21.7158	35.1961	1.00597	0.346859	1.5294
ENSGALG00000038722	SORBS1	1.25235	5.28e-05	92.549	75.6265	116.106	126.846	36.6659	38.1858	50.8639	42.628	165.299	128.197	102.509	40.4507	29.7803	42.2116
ENSGALG00000013427	SORBS2	1.08641	6.41e-05	35.2968	48.9269	37.1046	34.938	19.4699	19.119	14.1341	19.1774	13.4988	16.418	11.732	12.0187	18.334	22.1458
ENSGALG00000040802	SOWAHA	1.81335	1.43e-07	95.7005	119.366	106.742	91.5839	33.2077	27.2159	26.1883	28.1928	86.7783	99.1373	77.627	31.1851	39.9879	37.2563
ENSGALG00000026360	SOWAHC	2.19521	4.4e-07	54.9411	76.1632	52.3596	63.234	14.9222	10.2386	13.2832	14.1225	55.3304	54.8664	95.3228	6.77707	10.158	12.4799
ENSGALG00000012290	SOX10	2.81487	0.00414903	1.83837	0.670844	1.18699	1.08	0.142116	0	0.236356	0.260562	1.53284	0.786804	0.684369	0.158838	0	0
ENSGALG00000000583	SOX13	2.677	1.74e-08	277.384	356.442	283.648	289.548	44.198	52.3945	47.744	39.866	215.042	263.737	261.087	51.1987	66.4483	67.2938
ENSGALG00000037352	SOX14	5.542	0.000146315	8.24642	7.82652	9.75973	5.724	0.615835	0	0	0	4.20294	1.94078	2.93301	0	0	0.0611762
ENSGALG00000043460	SOX2	1.8038	4.99e-07	65.0785	76.9235	69.2853	69.228	21.4121	23.507	17.5376	15.9464	63.0441	70.4976	58.8557	19.4841	19.4241	17.1293
ENSGALG00000035157	SOX21	3.23927	1.91e-08	117.498	146.333	119.886	97.8479	14.0221	10.6565	13.425	11.6211	167.673	153.217	113.116	38.7564	37.5103	29.2422
ENSGALG00000032768	SOX5	1.36846	0.000907335	9.55955	9.43654	6.68234	12.204	2.93706	2.92532	5.24711	3.17886	14.8339	6.03216	9.38563	1.69427	2.22981	1.89646
ENSGALG00000005263	SOX8	4.5746	3.72e-08	1315.91	1744.91	1608.68	1411.51	55.7094	78.3044	75.3031	39.397	1362.54	1463.56	1375.14	56.5462	78.7866	56.0374
ENSGALG00000046657	SPAG4H4	4.09398	4.76e-05	11.3454	12.8355	11.2545	16.956	0.568463	1.82832	0.141814	0.469012	12.7572	12.379	13.3941	1.48249	0.941475	1.71293
ENSGALG00000034001	SPAG9	1.72474	1.6e-07	428.762	595.978	524.607	453.33	142.116	154.258	151.363	143.518	556.963	534.03	507.264	167.68	169.812	221.274
ENSGALG00000010929	SPARCL1	5.40407	7.66e-06	10.505	7.96068	8.39688	8.96399	0	0.47014	0.0945425	0.260562	7.66418	10.753	9.28786	0.317675	0.74327	0.183529
ENSGALG00000017053	SPART	3.38063	8.95e-09	261.732	306.71	286.329	262.494	32.4024	25.492	22.0284	24.7534	234.821	305.175	243.195	28.6967	26.6091	24.0422
ENSGALG00000010620	SPAST	1.39833	1.07e-07	149.749	169.545	140.197	142.236	52.8671	55.4765	57.6237	57.011	136.818	126.623	144.597	60.0936	61.5923	54.1409
ENSGALG00000010502	SPATA6	1.05926	3.35e-05	25.9999	33.9894	34.0272	39.312	15.7275	16.4549	13.945	16.3112	31.349	27.8004	35.7827	10.9069	15.014	13.887
ENSGALG00000008127	SPI1	4.71368	6.01e-09	1266.75	1414.77	1278.88	1262.95	52.0618	59.6033	46.6567	35.9055	1091.92	1288.15	1183.18	38.4387	64.2185	51.0209
ENSGALG00000009939	SPOP	1.2771	1.4e-07	137.773	139.401	159.892	132.84	55.8041	60.9615	56.6782	56.1251	109.573	122.007	123.382	51.1457	57.2318	50.348
ENSGALG00000012380	SPOPL	1.05889	6.52e-06	57.5149	68.7392	63.6141	60.102	29.3232	34.3202	25.3847	28.1407	73.4278	78.3656	79.8756	31.344	33.9922	37.3786
ENSGALG00000010926	SPP1	4.68846	6.59e-05	3.9919	2.99644	5.67119	6.102	0.378975	0	0.236356	0.0521125	2.07675	11.2251	1.36874	0.370621	0.396411	0.244705
ENSGALG00000006979	SPPL3	1.35578	4.91e-07	63.1876	63.1935	68.1423	59.832	22.7859	23.1936	28.0791	22.9295	70.1149	63.7311	60.6644	25.8376	21.5053	22.1458
ENSGALG00000000067	SPR	1.09395	0.000143691	26.7877	19.9017	20.3108	18.63	12.0325	8.67147	9.50152	8.96334	14.5372	19.3554	16.6204	6.40645	10.4058	9.29878
ENSGALG00000031222	SPRYD3	1.35824	4.45e-07	134.044	130.949	126.613	133.056	58.2201	42.5738	48.6421	50.3928	106.557	109.156	103.828	56.7051	52.2766	55.0586
ENSGALG00000030587	SPTBB4L	1.57146	2.59e-05	62.6623	64.5352	102.741	84.7259	23.2596	26.4846	32.9953	20.376	73.5267	62.8918	34.3162	24.3551	24.2306	26.734
ENSGALG00000029512	SPTBN1	1.15649	4.76e-06	1725.5	2370	2360.1	2291.97	903.714	1000.04	991.089	932.97	2170.1	2001.21	1701.58	1009.84	1099.94	1337.07
ENSGALG00000031928	SPTLC2	1.2316	6.44e-07	163.038	212.479	217.572	199.854	82.664	85.3043	82.3938	79.0546	182.012	205.933	180.331	78.3599	89.1924	95.5572
ENSGALG00000009037	SPTLC3	1.95606	5.51e-08	81.2562	95.1257	96.4543	86.9399	20.891	26.6413	20.7048	22.3041	91.8713	86.9156	73.7163	16.2544	23.8342	27.7128
ENSGALG00000025755	SPTSSA	1.06926	0.000126003	38.9735	33.8553	27.2569	31.374	15.917	15.7236	11.676	17.9788	37.2825	36.7175	37.2492	13.1835	21.0593	13.7646
ENSGALG00000006355	SPTY2D1	1.35233	5.33e-07	197.074	270.753	262.545	240.84	88.2065	95.9086	95.4879	91.5095	233.09	261.481	232.636	116.957	132.748	182.856
ENSGALG00000035804	SQSTM1	1.53754	7.81e-07	168.815	223.168	184.028	175.554	53.0566	67.9091	59.7981	72.1758	220.283	173.884	285.528	91.7023	110.301	90.7855
ENSGALG00000040453	SRA1	1.07099	1.65e-06	79.7855	83.453	72.4946	78.57	35.6237	33.7978	34.8862	41.8984	53.9459	73.4875	53.0875	25.467	39.1455	37.9292
ENSGALG00000003855	SRC	1.96652	4.75e-07	155.527	241.996	219.286	191.97	47.8457	60.1779	44.8132	49.0899	193.335	208.66	214.452	54.2166	59.5607	80.5079
ENSGALG00000010625	SRD5A2	1.47217	2.82e-05	36.2422	37.12	43.8748	46.71	12.4588	16.7161	10.2579	18.3436	35.3541	35.4586	40.28	22.502	16.6492	14.9882
ENSGALG00000009825	SRGAP1	1.8811	5.83e-06	69.8582	116.459	119.755	100.332	27.0967	27.8427	32.4754	20.0112	104.183	115.66	98.0114	20.596	31.366	19.1481
ENSGALG00000000816	SRGAP2	1.9671	1.84e-07	180.318	256.128	269.228	229.23	56.9411	62.1107	62.1617	51.904	210.097	255.449	269.397	66.9236	64.4663	85.402
ENSGALG00000021572	SSH2	1.51038	2.46e-06	39.1311	56.2615	43.699	43.578	15.6801	13.9475	17.9631	14.9563	43.76	47.1558	80.951	22.7138	19.8701	19.2705
ENSGALG00000004418	SSTR2	2.56469	0.000105047	14.812	22.5404	24.4872	11.124	1.75276	5.27602	2.93082	2.0845	13.845	23.8139	14.0784	7.25359	5.99571	8.74819
ENSGALG00000001489	SSU72	1.33197	1.16e-06	112.403	97.8091	93.7286	117.288	42.2558	41.6858	34.7916	44.8167	98.3982	90.5349	81.2443	49.7162	49.1549	38.3575
ENSGALG00000008763	SSX2IP	4.35236	2.22e-08	551.407	865.21	719.758	673.218	34.0604	40.6932	35.8316	23.4506	643.692	577.881	574.576	33.6736	40.2852	36.3998
ENSGALG00000015254	ST18	5.97535	2.33e-08	21.5878	33.5422	29.455	28.836	0.23686	0.417902	0.709069	0.364787	35.7497	33.5178	44.9239	0.264729	0.495513	0.367057
ENSGALG00000047559	ST5	1.58162	0.000120383	85.7733	151.656	114.919	124.74	25.4387	35.5217	56.0637	38.4069	123.566	98.0882	100.553	19.9606	27.2037	32.8516
ENSGALG00000005550	ST6GAL1	1.12076	1.15e-05	234.524	318.562	259.82	343.548	141.737	123.542	131.509	122.1	203.323	359.097	365.942	88.5255	183.736	87.6043
ENSGALG00000001883	ST6GALNAC2	4.53505	1.49e-08	303.437	292.935	320.62	288.684	12.4588	15.3057	14.985	7.9211	245.353	303.496	249.11	9.26553	13.5771	15.5388
ENSGALG00000026192	ST8SIA4	2.13552	2.92e-06	11.0828	13.6405	10.639	8.74799	2.3686	2.66413	2.36356	2.39717	15.8723	27.0136	45.2661	5.08281	3.12173	3.24234
ENSGALG00000043672	STAB1	2.05423	1.48e-05	14.6545	28.4438	23.8278	24.354	6.77419	5.69392	5.01075	3.90844	41.9305	19.775	35.7338	7.0418	5.6984	8.25878
ENSGALG00000011684	STAP1	6.51893	6.59e-09	142.133	129.652	129.206	135.324	1.70539	1.56713	1.79631	0.573237	115.259	158.882	102.753	1.2707	3.41904	1.40705
ENSGALG00000021193	STARD5	1.04451	1.18e-05	129.369	94.1418	107.753	110.862	56.1831	46.4916	49.2566	57.5843	98.3982	124.735	81.391	50.1927	58.4706	51.4492
ENSGALG00000041014	STARD9H2	2.01907	7.06e-05	6.77572	9.39182	6.19875	9.88199	1.70539	2.82084	1.46541	1.77182	9.83982	8.75975	8.55461	2.38257	1.58564	1.77411
ENSGALG00000003267	STAT3	1.00357	7.1e-07	659.189	645.397	709.998	629.478	339.704	322.412	317.71	307.672	693.435	835.428	775.781	389.205	416.281	418.69
ENSGALG00000027872	STBD1H	1.30693	1.98e-05	34.4564	37.0306	28.312	36.99	15.3011	12.9027	10.3524	15.4774	35.7002	42.9595	33.8274	12.8659	18.6313	14.3152
ENSGALG00000000364	STC1	5.67321	7.28e-05	1.99595	2.54921	2.5938	1.944	0	0.156713	0	0	2.0273	2.67513	1.51539	0.158838	0	0.122352
ENSGALG00000002816	STK10	1.75025	2.9e-07	315.728	349.376	382.344	346.95	84.4168	123.96	94.2116	102.088	330.104	419.786	346.535	92.973	135.325	132.263
ENSGALG00000040008	STK11	1.04008	6.77e-07	83.9349	99.3297	93.3329	86.8319	43.3453	45.1334	42.875	41.1689	92.5635	97.9308	92.6831	38.3858	50.6414	42.8233
ENSGALG00000000523	STK38	1.68957	7.17e-08	128.739	156.396	145.649	141.75	45.3349	44.9767	45.4277	37.4168	117.633	114.349	137.949	46.6983	38.9969	32.0563
ENSGALG00000010930	STK39	1.06228	0.000263968	24.0564	31.3955	22.1572	23.922	14.0695	13.4773	8.79245	11.1521	20.9652	21.0863	17.5492	8.20661	13.2302	17.007
ENSGALG00000004098	STK4	1.15538	2.51e-07	155.947	175.001	171.499	152.01	75.9372	70.3643	66.6525	73.9476	135.038	151.538	158.138	77.9364	81.1651	73.8397
ENSGALG00000032925	STK40	1.44005	3.82e-07	342.726	412.077	418.305	347.868	124.399	155.825	135.243	131.636	359.475	405.519	397.325	179.54	194.439	245.745
ENSGALG00000006130	STMN3	1.36753	0.00227721	5.35755	6.39538	3.34117	6.534	2.74757	1.41042	2.22175	1.77182	5.88411	5.92725	6.64815	3.70621	3.36949	1.77411
ENSGALG00000001434	STOM	5.073	4.16e-09	1886.96	1972.6	2147.32	2149.58	61.6309	72.4016	52.0457	50.3928	1966.38	2291.7	1359.06	60.8348	77.8451	72.8608
ENSGALG00000010646	STOX2	1.22792	4.41e-06	61.7169	75.5818	76.4072	59.454	29.5601	28.3651	31.4827	24.3365	84.5038	89.0662	62.4242	24.6728	29.3839	35.1151
ENSGALG00000011722	STRA8	2.6947	0.00917957	0.73535	0.670844	0.96718	0.378	0.23686	0.104476	0	0.0521125	0.642802	0.839257	0.586602	0.158838	0.0991026	0.244705
ENSGALG00000016622	STS	1.94571	3.69e-05	10.0323	13.5063	13.3207	16.956	3.12655	4.64916	2.26902	3.59576	11.4715	14.4772	10.7055	3.38854	4.90558	2.87528
ENSGALG00000041432	STUB1	1.44802	7.89e-08	105.89	100.537	97.1577	102.33	32.355	37.0888	37.1552	38.7717	79.9053	74.3792	74.0585	46.5394	44.1007	40.5598
ENSGALG00000000723	STX12	3.20516	5.36e-09	366.835	416.371	367.529	350.946	40.124	45.6036	38.0061	35.228	348.943	366.073	337.345	39.8683	45.9341	41.5386
ENSGALG00000034374	STX7	1.86222	9e-07	181.789	204.205	203.284	178.632	43.9612	62.8421	39.4715	60.1899	150.515	107.949	133.11	56.5462	54.11	62.0938
ENSGALG00000001238	STX8	1.33054	1.43e-07	70.436	77.0129	78.6493	80.9999	31.2655	27.3726	30.8209	29.7041	78.4713	74.012	83.8352	32.297	36.1725	30.9551
ENSGALG00000040003	STXBP1	1.07459	4.07e-07	101.216	108.498	108.676	98.0639	51.0196	50.3572	45.0968	46.5885	101.563	106.691	113.41	49.6103	53.2181	62.8279
ENSGALG00000003033	STXBP4	1.86868	3.58e-06	32.1978	44.0521	56.2723	41.472	11.3219	14.1564	11.0142	9.95348	63.4396	46.1591	41.6976	11.754	11.0499	13.7035
ENSGALG00000003248	SUB1	1.72919	3.68e-06	149.013	151.924	124.678	115.398	44.956	48.2677	36.8716	29.2351	149.377	121.955	148.215	38.0152	33.2985	31.0163
ENSGALG00000015961	SUCLG1	1.26374	1.61e-06	92.8117	111.763	98.9601	125.01	42.7769	45.6036	46.5149	39.2407	109.524	91.0069	95.225	36.9033	37.8077	36.0328
ENSGALG00000007652	SUCLG2	1.09737	9.22e-07	154.529	175.806	163.278	162.594	85.08	68.0658	74.5468	71.6546	162.53	170.736	167.866	70.5239	84.1877	72.4326
ENSGALG00000016946	SUGT1	1.2035	2.43e-06	106.206	93.9182	93.5088	105.3	49.2668	44.1932	37.297	38.4069	85.6905	103.386	77.5781	34.7325	37.4112	30.8328
ENSGALG00000004593	SULF2	2.38246	6.19e-07	104.052	183.588	145.121	180.792	31.076	32.4397	24.7701	26.4731	135.483	72.9629	124.164	16.7838	23.8837	39.7033
ENSGALG00000014189	SULT4A1	1.1392	0.000177685	10.1898	13.5063	12.3975	12.258	5.30566	5.43273	6.42889	4.22111	10.5321	8.28766	6.94145	4.55335	2.77487	3.54822
ENSGALG00000017047	SUPT20H	1.14146	2.09e-06	83.1996	103.534	86.5187	77.49	40.4083	40.3798	36.0207	38.459	67.0492	78.1034	77.627	41.086	38.8482	38.2351
ENSGALG00000000146	SUPT6H	1.08386	2.01e-06	333.271	422.185	454.223	383.616	181.34	181.631	188.754	181.56	336.977	377.823	363.84	183.087	181.061	194.479
ENSGALG00000015677	SUSD1	1.57997	0.000198581	41.7574	33.0055	22.9925	24.678	10.7534	12.5893	10.3524	6.30561	16.5645	19.5127	21.1177	16.1485	3.56769	3.18116
ENSGALG00000005824	SUSD2	1.78404	0.00398743	2.67877	1.29697	2.72569	2.214	0.284232	0.835805	0.519984	0.885912	0.791141	2.78004	2.83524	0.953026	0.247757	0.550586
ENSGALG00000009428	SUSD6	1.14457	1.56e-06	205.215	249.196	215.154	202.986	99.86	103.953	83.0083	98.6489	228.244	193.291	224.424	110.869	111.441	127.063
ENSGALG00000013920	SUV39H2	2.53887	2.6e-06	44.0685	97.8091	85.1558	92.3939	11.2271	12.9027	13.945	15.5295	64.033	47.8901	70.3433	12.9717	11.5455	12.2352
ENSGALG00000005750	SWAP70	1.20741	1.71e-06	401.028	502.552	401.204	385.236	168.218	195.578	166.111	184.947	362.738	390.202	394.147	152.855	178.682	154.531
ENSGALG00000036527	SYBU	3.1123	0.00167912	4.77977	5.36675	6.99008	3.726	0.663207	0	0.37817	1.30281	11.5704	21.8731	22.1442	0.741243	0.148654	0.428233
ENSGALG00000013639	SYF2	1.13839	2.96e-06	105.943	122.317	115.27	113.724	53.9566	41.4246	49.1621	58.3139	98.4971	109.366	112.139	61.9996	57.3309	46.5551
ENSGALG00000015216	SYK	2.56996	0.0011228	17.9635	17.4867	15.2551	15.768	1.42116	1.09699	1.46541	7.03518	11.2243	7.02878	27.277	1.21776	0.792821	3.42587
ENSGALG00000027902	SYNGR2	1.07794	4.17e-06	107.204	100.314	93.9044	87.6959	47.9404	49.1035	44.1514	38.8238	103.046	94.5213	67.1659	46.6983	52.5244	52.3056
[truncated: 261 more rows]

## Sheet: File 2
gene_id	GeneName	logFC	FDR	Mcell_1Wa	Mcell_1Wb	Mcell_1Wc	Mcell_1Wd	IFE_1Wa	IFE_1Wb	IFE_1Wc	IFE_1Wd	Mcell_4Wa	Mcell_4Wb	Mcell_4Wc	IFE_4Wa	IFE_4Wb	IFE_4Wc
ENSGALG00000029834	AIF1L	5.28946	6.37e-07	1038.73	1320.76	1052.25	1129.41	35.6237	44.5588	22.4066	10.5788	1076.89	1165.99	1175.99	26.5788	29.6812	31.0163
ENSGALG00000008127	SPI1	4.71368	6.01e-09	1266.75	1414.77	1278.88	1262.95	52.0618	59.6033	46.6567	35.9055	1091.92	1288.15	1183.18	38.4387	64.2185	51.0209
ENSGALG00000005263	SOX8	4.5746	3.72e-08	1315.91	1744.91	1608.68	1411.51	55.7094	78.3044	75.3031	39.397	1362.54	1463.56	1375.14	56.5462	78.7866	56.0374
ENSGALG00000007511	ITGB2	3.71703	4.52e-05	93.2844	102.371	80.8914	67.014	2.22648	4.64916	3.87624	15.0084	83.5148	40.2843	282.253	5.29459	5.6984	9.72701
ENSGALG00000010875	ITGB8	3.63061	6.59e-09	221.078	261.763	247.818	206.226	17.575	20.9474	20.043	15.2168	282.635	209.237	255.465	14.6131	20.6133	19.9434
ENSGALG00000032335	MARCKSL1	3.32958	2.15e-08	660.292	704.029	711.581	611.01	50.5459	70.6777	81.4484	58.1575	527.147	675.445	531.266	45.6394	71.5025	42.1504
ENSGALG00000000209	PRNP	2.93113	1.03e-08	219.239	209.259	250.939	229.77	25.8651	25.1786	33.3735	31.9449	193.929	228.855	212.105	17.578	41.5736	29.1199
ENSGALG00000045642	TNFRSF11A	2.1436	3.06e-08	752	726.166	628.052	649.512	165.849	161.049	146.588	135.753	695.116	712.897	631.232	176.68	182.745	189.034
ENSGALG00000038783	ANXA4	2.1267	1.1e-08	337.631	340.968	311.96	301.374	74.2318	73.1329	75.634	65.8702	229.48	258.176	217.727	52.7871	84.4354	85.3408
ENSGALG00000011446	TNFAIP2	1.71132	5.79e-05	101.268	52.3706	93.4208	57.726	23.9228	22.3055	26.8973	17.7182	65.1703	33.7801	36.8093	24.2492	24.0324	21.2893
ENSGALG00000043826	ANXA11	1.67394	1.9e-08	652.676	625.942	670.3	652.266	191.288	213.862	197.074	193.858	543.761	579.14	460.14	213.69	222.485	228.615
ENSGALG00000022557	CLDN3	1.60309	1.36e-07	1531.1	1724.87	1473.19	1611.74	456.144	545.258	481.978	555.936	1323.43	1655.22	1317.12	522.47	590.751	506.416
ENSGALG00000043167	TNFRSF11B	1.30017	0.0012516	130.472	140.654	245.84	205.524	41.9242	81.6477	63.8635	99.0658	151.207	143.985	123.773	87.2548	107.08	122.597
ENSGALG00000005653	NFKB2	1.24295	1.77e-07	631.928	716.641	737.827	664.632	275.515	271.532	297.525	290.006	609.525	729.105	640.96	288.29	346.116	362.897
ENSGALG00000028256	CCL19	1.62302	0.00454334	76.5289	19.2309	32.1807	41.04	21.1279	8.93266	12.8578	10.6831	74.664	155.892	21.0688	6.83002	21.7035	5.32233

## Sheet: File 3
gene_id	GeneName	logFC	FDR	Mcell_1Wa	Mcell_1Wb	Mcell_1Wc	Mcell_1Wd	IFE_1Wa	IFE_1Wb	IFE_1Wc	IFE_1Wd	Mcell_4Wa	Mcell_4Wb	Mcell_4Wc	IFE_4Wa	IFE_4Wb	IFE_4Wc
ENSGALG00000005263	SOX8	4.5746	3.72e-08	1315.91	1744.91	1608.68	1411.51	55.7094	78.3044	75.3031	39.397	1362.54	1463.56	1375.14	56.5462	78.7866	56.0374
ENSGALG00000008127	SPI1	4.71368	6.01e-09	1266.75	1414.77	1278.88	1262.95	52.0618	59.6033	46.6567	35.9055	1091.92	1288.15	1183.18	38.4387	64.2185	51.0209
ENSGALG00000038495	GRHL1	1.71784	1.43e-07	627.726	796.829	704.635	693.576	184.656	239.615	199.816	213.765	702.484	683.208	576.532	290.726	251.176	275.905
ENSGALG00000005653	NFKB2	1.24295	1.77e-07	631.928	716.641	737.827	664.632	275.515	271.532	297.525	290.006	609.525	729.105	640.96	288.29	346.116	362.897
ENSGALG00000003267	STAT3	1.00357	7.1e-07	659.189	645.397	709.998	629.478	339.704	322.412	317.71	307.672	693.435	835.428	775.781	389.205	416.281	418.69
ENSGALG00000016947	ELF1	1.69296	1.76e-07	391.469	546.693	452.113	471.528	126.815	146.266	139.025	150.084	480.915	596.659	455.301	170.221	173.479	145.599
ENSGALG00000035016	ID2	1.64818	1.19e-06	328.334	401.791	398.127	324.27	86.5485	131.691	112.033	122.256	310.622	379.764	318.769	113.993	104.603	102.592
ENSGALG00000014297	IRF7	1.23199	2.01e-05	348.766	343.204	335.436	414.774	120.562	145.796	136.188	197.819	364.518	810.355	343.651	211.307	355.481	233.509
ENSGALG00000016927	KLF5	1.07548	4.31e-06	292.879	416.147	364.671	344.736	154.338	169.041	171.878	161.497	432.952	312.413	295.794	196.059	171.497	160.526
ENSGALG00000000583	SOX13	2.677	1.74e-08	277.384	356.442	283.648	289.548	44.198	52.3945	47.744	39.866	215.042	263.737	261.087	51.1987	66.4483	67.2938
ENSGALG00000002523	CREB3	1.14299	5.98e-05	348.924	280.681	255.028	252.342	147.042	144.908	103.288	108.029	313.292	232.317	316.912	175.357	112.581	124.799
ENSGALG00000008393	CREB3L1	1.26494	2.28e-06	308.637	282.068	287.165	239.598	132.878	103.588	113.924	103.704	314.083	267.88	274.53	124.476	132.946	190.013
ENSGALG00000011870	HIF1A	1.63328	1.29e-07	259.421	260.019	286.022	217.026	84.6063	81.5954	83.0083	72.4884	252.572	258.701	270.863	68.5649	80.6695	66.4985
ENSGALG00000000669	ETV3	1.34642	2.78e-07	211.518	243.695	223.463	191.268	89.2487	84.4163	82.8665	77.4391	205.993	245.483	218.118	82.9662	90.6294	89.5619
ENSGALG00000031010	OLIG2	5.60458	9.81e-08	171.757	182.827	224.65	211.302	2.51071	4.75364	6.61798	1.87605	239.32	174.67	180.673	5.61227	5.05423	2.75293
ENSGALG00000035472	ZNF292	1.06065	1.4e-05	177.062	230.323	211.153	170.046	97.0651	96.5877	97.8042	77.3349	241.15	188.361	185.562	91.5435	100.886	117.887
ENSGALG00000008611	ZBTB33	1.08023	2.64e-07	169.078	189.938	204.822	187.758	86.0274	86.1401	88.87	85.8814	165.843	192.033	175.932	90.8552	92.4628	101.491
ENSGALG00000009791	PROX1	3.3168	3.5e-07	129.999	188.641	218.055	171.45	15.6327	22.0443	20.563	10.9436	198.428	186.263	178.229	17.631	19.8205	18.1082
ENSGALG00000039118	Meis2a.2	1.4321	5.76e-08	162.88	175.672	152.727	158.814	62.7204	58.872	57.34	56.3336	184.138	172.992	171.434	70.471	62.1373	60.075
ENSGALG00000035031	HEY1	1.19376	2.66e-05	199.805	129.428	170.004	143.586	74.1845	59.6556	76.5322	64.1505	224.338	112.356	130.959	70.1533	92.8592	57.5056
ENSGALG00000015353	BBX	1.18928	1.84e-06	139.927	176.03	177.478	149.958	63.1942	78.5656	68.5433	65.0364	172.024	185.633	190.597	67.1354	74.8225	85.1572
ENSGALG00000006062	ZBTB46	1.04031	1.19e-06	146.177	172.854	173.125	149.364	69.2578	79.6104	79.8412	75.7715	162.233	174.461	310.508	75.2361	80.0749	70.5361
ENSGALG00000030492	ASCL2	3.35268	6.59e-09	142.553	183.99	149.561	161.676	14.4011	16.246	17.1122	13.1323	111.452	137.166	111.552	10.2186	9.06789	6.17879
ENSGALG00000001263	GTF2IRD1	2.78505	3.87e-07	119.074	154.249	187.677	139.536	16.1538	22.1488	28.5991	17.9788	122.528	157.728	164.64	10.6951	19.7214	14.4376
ENSGALG00000035867	ELF5	1.8131	1.13e-06	127.898	165.251	155.232	141.696	40.9767	51.1408	30.3009	41.5858	120.501	138.95	148.997	65.7588	78.6875	105.223
ENSGALG00000001518	ZNF750	1.21065	9.29e-07	124.799	149.106	125.821	123.984	59.1202	53.3348	59.1363	49.2463	133.802	114.768	94.1007	68.5649	68.5295	56.7715
ENSGALG00000008555	MXI1	1.21955	1.76e-07	128.371	130.323	116.589	121.014	55.0462	53.4915	48.264	51.3829	129.401	156.626	122.404	80.3719	78.0929	65.1526
ENSGALG00000036163	ZNF710	1.65829	9.11e-08	112.824	134.571	130.745	111.078	41.4978	37.1411	38.2897	34.29	91.6735	103.963	129.688	32.1911	44.5466	36.0939
ENSGALG00000035157	SOX21	3.23927	1.91e-08	117.498	146.333	119.886	97.8479	14.0221	10.6565	13.425	11.6211	167.673	153.217	113.116	38.7564	37.5103	29.2422
ENSGALG00000003199	MLX	1.09577	5.68e-07	124.904	128.176	109.423	114.048	57.4148	54.8497	51.5257	54.0406	115.012	128.669	116.44	60.1465	55.2993	54.6303
ENSGALG00000041253	MYRF	5.12542	1.72e-08	79.943	98.4799	145.121	114.534	3.17392	2.19399	3.82897	2.97041	85.7894	119.332	82.3687	7.30653	7.03629	6.05644
ENSGALG00000030011	ZNF704	1.57675	4.33e-07	109.935	118.605	108.192	99.3059	30.1759	42.0514	37.3443	33.1956	105.073	101.865	100.847	30.6557	32.8525	27.0399
ENSGALG00000007260	ZEB1	3.5695	1.41e-08	95.1753	92.3976	119.183	108.81	6.67944	8.567	8.17793	10.7873	125.297	146.66	178.474	11.9658	11.7437	11.0729
ENSGALG00000013657	ZNF236	1.49536	1.05e-06	96.5935	82.9163	110.39	111.348	38.1344	31.1337	37.9115	31.6323	105.963	99.6618	68.388	30.4439	34.24	41.661
ENSGALG00000032366	MEF2A	1.136	8.15e-07	84.6703	96.8699	90.827	87.1559	34.6289	41.4246	42.7332	40.9604	81.2898	83.3487	77.1381	46.8042	48.0648	44.4139
ENSGALG00000016681	DHRSX	1.93341	3.97e-06	69.3855	109.079	92.9372	87.6959	16.9118	27.5293	19.6176	27.8281	81.537	102.022	101.873	24.3551	28.0956	28.7528
ENSGALG00000039583	cmi9	1.60034	6.36e-07	73.8501	87.0309	88.7168	82.6739	24.586	33.4322	24.1083	24.8576	90.5857	89.9579	95.1272	36.0562	39.2942	41.9669
ENSGALG00000014365	RBPJ	1.51829	2.59e-07	62.9249	78.5782	87.31	75.6	25.8651	26.589	26.0937	25.1182	60.4234	75.9003	87.1103	24.7787	28.3434	23.3081
ENSGALG00000002305	ZBTB41	1.22948	9.41e-07	61.2967	82.4691	77.5503	73.332	30.9339	30.8203	31.199	29.652	68.3348	79.4147	73.7163	35.7385	31.8615	37.3786
ENSGALG00000043460	SOX2	1.8038	4.99e-07	65.0785	76.9235	69.2853	69.228	21.4121	23.507	17.5376	15.9464	63.0441	70.4976	58.8557	19.4841	19.4241	17.1293
ENSGALG00000027374	KLF9	1.26682	0.000134032	84.3551	78.0415	61.1961	54.54	37.1396	29.3576	22.8793	23.5548	71.895	68.6617	60.3711	31.3969	27.7983	27.7128
ENSGALG00000010646	STOX2	1.22792	4.41e-06	61.7169	75.5818	76.4072	59.454	29.5601	28.3651	31.4827	24.3365	84.5038	89.0662	62.4242	24.6728	29.3839	35.1151
ENSGALG00000052425	BATF3	1.95874	2.89e-06	59.1431	44.9466	50.733	70.848	15.0643	13.0594	11.0142	17.614	68.1865	108.369	43.3596	15.8308	20.7124	14.7435
ENSGALG00000026989	HOXA7	2.2401	3e-08	53.6805	46.0199	57.1955	52.704	10.7061	9.87294	11.8178	10.8915	52.3637	60.5314	44.5328	9.90088	11.7437	8.25878
ENSGALG00000037030	CREBL2	1.0075	0.000117157	40.3392	56.0379	46.029	51.732	18.1908	22.41	27.4173	26.2647	57.6544	47.0509	48.5413	42.9921	33.4471	31.3222
ENSGALG00000013660	ZNF516	1.59982	2.19e-06	38.3432	47.2722	42.5559	42.984	13.5957	11.1266	17.254	13.0802	51.9681	41.0187	41.3065	14.2424	9.81116	12.847
ENSGALG00000029892	LMO2	2.11066	5.92e-06	45.5392	47.3169	34.5987	43.362	7.05842	9.35056	14.0396	8.12955	32.9313	36.8749	30.8455	15.7249	9.91026	6.36232
ENSGALG00000008501	KLF7	1.04966	2.23e-05	33.3008	33.5422	36.6649	37.854	15.6327	15.4101	14.8432	20.845	28.4811	35.4586	35.0983	19.59	22.7441	23.4305
ENSGALG00000033090	VDR	1.28132	5.34e-05	28.9413	29.4277	40.0061	39.258	15.5854	10.8132	16.3559	12.4028	32.3379	35.9307	26.837	15.3014	16.5997	9.2376
ENSGALG00000044849	ENSGALG00000044849	4.51023	7.78e-08	42.9129	29.3383	33.1039	26.676	1.37379	1.56713	1.84358	0.8338	13.7955	8.1303	22.0464	1.58838	0.693718	0.79529
ENSGALG00000005352	GATA5	4.24439	2.23e-07	21.9029	35.4206	42.3801	31.266	1.42116	2.45518	1.74904	1.09436	27.3438	24.286	16.767	0.317675	1.13968	2.01881
ENSGALG00000016926	KLF12	1.56321	9.95e-05	25.0019	30.0538	36.9727	38.124	6.72682	14.2087	9.64334	12.4549	25.2671	33.9899	35.3428	5.34754	7.03629	13.5199
ENSGALG00000015254	ST18	5.97535	2.33e-08	21.5878	33.5422	29.455	28.836	0.23686	0.417902	0.709069	0.364787	35.7497	33.5178	44.9239	0.264729	0.495513	0.367057
ENSGALG00000033408	ZBTB7C	1.30881	8.96e-05	23.0585	26.0288	27.5207	25.866	10.5166	12.2236	11.156	6.40983	22.6959	12.3266	13.2474	9.15964	6.93718	7.34114
ENSGALG00000010705	ZBTB18	1.70555	5.1e-07	22.9534	25.4026	22.9925	28.134	7.05842	7.67896	8.08338	6.93096	27.8877	32.5737	27.3259	8.04778	6.34257	7.58585
ENSGALG00000000504	ETV7	1.90889	6.85e-06	24.8443	16.3686	23.3442	25.65	4.68982	5.85063	5.38892	7.55631	20.0752	37.8715	18.2824	6.19467	7.6309	4.46586
ENSGALG00000039982	IRF5	2.58917	0.00274493	8.45652	23.4348	22.6848	25.38	1.13693	1.82832	1.65449	8.44222	11.5704	36.8749	29.5256	1.16481	2.57667	1.46823
ENSGALG00000031423	DMRTA2	1.64417	0.00214524	15.6524	20.7962	30.2903	8.47799	8.81118	4.54469	5.57801	4.48167	9.04868	33.2031	9.67893	11.4893	25.6676	22.1458
ENSGALG00000012123	PAX6	4.65431	1.84e-07	13.3413	25.2685	20.091	15.066	0.710579	0.574616	0.519984	1.04225	14.5867	18.6735	2.98189	0.476513	0.247757	0.611762
ENSGALG00000030008	HHEX	2.97453	0.000865072	13.4464	14.4455	28.6637	17.118	0.378975	1.56713	1.84358	5.4197	16.2678	15.1591	28.0102	1.74721	1.18923	2.14117
ENSGALG00000007963	NFATC2	2.14803	1.32e-05	12.8686	19.0073	19.7393	20.466	5.49514	2.92532	4.30168	3.07464	17.8501	23.4467	19.0646	6.56529	6.04526	3.24234
ENSGALG00000053035	ENSGALG00000053035	1.33686	0.000192679	8.45652	12.9697	12.1337	14.526	3.50552	4.80588	5.19984	5.05491	8.60366	8.70729	9.48339	4.5004	4.16231	5.50586
ENSGALG00000032768	SOX5	1.36846	0.000907335	9.55955	9.43654	6.68234	12.204	2.93706	2.92532	5.24711	3.17886	14.8339	6.03216	9.38563	1.69427	2.22981	1.89646
ENSGALG00000037352	SOX14	5.542	0.000146315	8.24642	7.82652	9.75973	5.724	0.615835	0	0	0	4.20294	1.94078	2.93301	0	0	0.0611762
ENSGALG00000003478	GFI1B	1.84599	0.000168554	8.50905	7.42401	9.27614	4.968	1.42116	2.19399	2.74173	1.82394	5.29076	6.87142	7.33252	2.17078	2.13071	2.50822
ENSGALG00000003588	IRX5	2.74591	5.74e-05	7.24845	6.21649	7.78141	3.348	0.900067	1.09699	1.08724	0.469012	7.41695	2.67513	5.18165	1.85311	0.693718	0.611762
ENSGALG00000034716	HEY2	3.06464	0.000424509	2.78382	1.47586	5.05572	3.942	0.426347	0.104476	0.614526	0.364787	2.96678	3.46194	3.22631	0.476513	0.991026	0
ENSGALG00000044225	ENSGALG00000044225	4.50951	2.43e-05	2.36362	3.712	3.51702	3.618	0.0473719	0.104476	0.330899	0.0521125	1.48339	2.20305	1.56427	0	0.0495513	0.122352
ENSGALG00000029329	POU3F4	2.26528	0.00364554	3.09897	3.44367	2.5938	2.268	0.757951	0.0522378	0.898154	0.573237	1.78007	0.681896	1.07544	0.529459	0.74327	0.489409
ENSGALG00000032545	NKX6-1	3.66199	0.000817552	1.6808	1.25224	2.72569	2.376	0	0.261189	0.283628	0.0521125	2.6701	0.891711	2.19976	0	0.0991026	0.550586
ENSGALG00000028095	HOXA1	1.23807	0.00807654	1.36565	1.83364	2.37399	1.404	0.663207	0.679091	0.803611	0.729575	1.43394	0.419629	0.733252	1.00597	0.445962	1.22352
ENSGALG00000012290	SOX10	2.81487	0.00414903	1.83837	0.670844	1.18699	1.08	0.142116	0	0.236356	0.260562	1.53284	0.786804	0.684369	0.158838	0	0
ENSGALG00000042389	EN1	4.15912	0.0039043	0.157575	0.581398	0.571516	0.917999	0	0	0.0945425	0	0.741695	0	0.14665	0	0	0.122352
ENSGALG00000002182	NR5A2	3.14921	0.00911294	0.52525	0.223615	0.703404	0.54	0	0	0.141814	0.0521125	0.0988927	0.104907	0.244417	0.0529459	0	0

## Sheet: File 4
source	term_name	term_id	adjusted_p_value	negative_log10_of_adjusted_p_value	term_size	query_size	intersection_size	effective_domain_size	intersections	intNames
GO:MF	protein binding	GO:0005515	1.03e-08	7.98682	6063	1588	881	12693	ENSGALG00000005332,ENSGALG00000033376,ENSGALG00000009530,ENSGALG00000016905,ENSGALG00000000786,ENSGALG00000030115,ENSGALG00000004852,ENSGALG00000011684,ENSGALG00000012732,ENSGALG00000039977,ENSGALG00000023172,ENSGALG00000008660,ENSGALG00000008544,ENSGALG00000033541,ENSGALG00000005725,ENSGALG00000002329,ENSGALG00000003179,ENSGALG00000002789,ENSGALG00000039985,ENSGALG00000037864,ENSGALG00000000364,…	ADIPOR1,LRIF1,SUPT6H,PRNP,TMEM183A,STC1,TANC2,STK38,MAP3K3,SOX13,ETV3,PAK1,RAB29,MATK,SLC26A9,CTSE,ENSGALG00000003179,ENSGALG00000002789,TERF2IP,PFKFB2,NEK6,UBXN6,NCF1,STX8,APLP2,ARHGAP44,GNB1,SEMA7A,STOM,GSN,RAB14,MAPK1,CAPZA1,MYO1F,UNC5D,PRKAB2,SEC14L1,CAMSAP1,DGKD,NPTN,MAT2B,C9orf72,PANK3,LDB3,PRKCD,DOCK2,AMPD1,GPSM2,ACOX1,B2M,CHFR,NR5A2,KLHL17,WBP2,DMXL1,DENND1B,ZBTB41,CCL1,DOCK3,TSPAN14,ENSG…
GO:MF	cytoskeletal protein binding	GO:0008092	4.02e-06	5.39594	651	1588	131	12693	ENSGALG00000005332,ENSGALG00000004852,ENSGALG00000012732,ENSGALG00000039977,ENSGALG00000008544,ENSGALG00000002789,ENSGALG00000037864,ENSGALG00000009514,ENSGALG00000029834,ENSGALG00000050762,ENSGALG00000008148,ENSGALG00000006192,ENSGALG00000011541,ENSGALG00000032404,ENSGALG00000012715,ENSGALG00000011608,ENSGALG00000047664,ENSGALG00000017644,ENSGALG00000039735,ENSGALG00000008222,ENSGALG00000052743,…	PRNP,PAK1,RAB29,NEK6,GSN,RAB14,CAPZA1,CAMSAP1,ENSGALG00000029834,TLN1,KIF1B,MAP2,RAI14,ARPC3,MLPH,TWF2,TAOK1,MYO1E,TOR1B,CLIP1,DNM1,RFLNB,BCAS3,CACNA1D,WHAMM,STMN3,USH1C,LSP1,TNNI2,MAPRE1,ARPC4,YWHAH,SYNM,MAGI1,VAPB,DPYSL3,RAB11A,CTTN,MYO1B,MYBPC3,SLC26A5,PACSIN3,NCX1,SNX5,KIF16B,ACTR2,WASL,TTLL7,NRCAM,ACTB,DYNC1I1,CRIPT,DAAM2,SPATA6,ENSGALG00000006743,SPAST,KIF26B,EVL,ARPC2,BIN1,ENSGALG000000209…
GO:MF	enzyme binding	GO:0019899	8.01e-06	5.09622	1200	1588	213	12693	ENSGALG00000004852,ENSGALG00000011684,ENSGALG00000012732,ENSGALG00000005725,ENSGALG00000001434,ENSGALG00000009480,ENSGALG00000033295,ENSGALG00000037889,ENSGALG00000040256,ENSGALG00000008127,ENSGALG00000014412,ENSGALG00000012123,ENSGALG00000032199,ENSGALG00000002655,ENSGALG00000011541,ENSGALG00000010806,ENSGALG00000011524,ENSGALG00000004958,ENSGALG00000047393,ENSGALG00000011608,ENSGALG00000017053,…	ADIPOR1,PRNP,STK38,ETV3,PAK1,RAB29,SLC26A9,ENSGALG00000037889,TERF2IP,PFKFB2,NEK6,STX8,GNB1,STOM,GSN,MAPK1,DGKD,MAT2B,C9orf72,PRKCD,DENND1B,TSPAN14,PIWIL1,ITGAV,RAB11FIP3,NCKAP1,RND2,TOM1L1,AMFR,RAB11FIP1,ATP6V0A1,STAT3,ATP2B4,SRC,MLPH,TWF2,TRAF4,SH3BP4,RNF34,ADAM10,TSPAN15,TNIP1,CD74,SH2B3,NCF2,CDC42,DNM1,BTK,BCAS3,ZP4,CSF1R,OXSR1,DERL3,WHAMM,PRKAG2,TSG101,SPTY2D1,PAK2,MAP3K13,MAPRE1,ARPC4,YWHAH…
GO:MF	actin binding	GO:0003779	0.000189921	3.72143	282	1588	65	12693	ENSGALG00000012732,ENSGALG00000039977,ENSGALG00000037864,ENSGALG00000029834,ENSGALG00000006192,ENSGALG00000011541,ENSGALG00000032404,ENSGALG00000012715,ENSGALG00000011608,ENSGALG00000047664,ENSGALG00000017644,ENSGALG00000032588,ENSGALG00000036441,ENSGALG00000017103,ENSGALG00000052786,ENSGALG00000012525,ENSGALG00000026383,ENSGALG00000032518,ENSGALG00000006691,ENSGALG00000037286,ENSGALG00000006583,…	GSN,CAPZA1,ENSGALG00000037864,TLN1,RAI14,ARPC3,TWF2,MYO1E,WHAMM,USH1C,LSP1,TNNI2,ARPC4,YWHAH,CTTN,MYO1B,ACTR2,WASL,DAAM2,EVL,ARPC2,BIN1,ENSGALG00000003820,ACTR3,GMFB,FMNL2,CAP2,PHACTR1,EPS8,FHOD3,MAEA,TPM3,PARVB,ENC1,MYH15,MYO6,WASF3,COTL1,ARPC5,SSH2,BRT-1,TMSB4X,PPP1R9B,SPTBN1,AIF1L,MYH1C,NCALD,ARPC1B,EPB41L1,LIMA1,CAP1,WIPF1,VIL1,MARCKS,MYH1A,MAP1S,LASP1,MSN,MYH1B,MYH9,CAPZA2,ENSGALG00000036294…
GO:MF	kinase binding	GO:0019900	0.000533166	3.27314	430	1588	88	12693	ENSGALG00000004852,ENSGALG00000011684,ENSGALG00000009480,ENSGALG00000033295,ENSGALG00000012123,ENSGALG00000032199,ENSGALG00000002655,ENSGALG00000011524,ENSGALG00000040855,ENSGALG00000031062,ENSGALG00000041988,ENSGALG00000021074,ENSGALG00000037943,ENSGALG00000013861,ENSGALG00000039982,ENSGALG00000015216,ENSGALG00000016391,ENSGALG00000004610,ENSGALG00000001118,ENSGALG00000028155,ENSGALG00000041129,…	ADIPOR1,STK38,PFKFB2,NEK6,GSN,DGKD,PRKCD,PIWIL1,ITGAV,RND2,TOM1L1,STAT3,SRC,TWF2,TRAF4,ADAM10,TNIP1,SH2B3,CDC42,DNM1,OXSR1,PRKAG2,PAK2,MAPRE1,BLNK,CCNY,RAC1,SOCS1,TFR2,GRB2,RAB11FIP2,CACUL1,PDCD10,DOCK4,ACTB,RNF13,WWC2,KAT2B,CNPPD1,TRAF3,PPEF2,AKT1,STAP1,HIF1A,PAX6,SASH1,TNFAIP3,PTPN6,RNF138,MAPRE2,SYK,TBC1D14,TNIP2,TIAM1,CNKSR2,YWHAG,MYOC,CDKN1B,CALM1,DUSP16,BAG5,MAPK6,FAM83C,FGR,MEF2A,ENSGALG00…
GO:MF	guanyl-nucleotide exchange factor activity	GO:0005085	0.00117875	2.92858	153	1588	40	12693	ENSGALG00000005030,ENSGALG00000009480,ENSGALG00000004621,ENSGALG00000006017,ENSGALG00000008546,ENSGALG00000002080,ENSGALG00000005237,ENSGALG00000010806,ENSGALG00000002335,ENSGALG00000009959,ENSGALG00000012975,ENSGALG00000007608,ENSGALG00000039337,ENSGALG00000000055,ENSGALG00000011744,ENSGALG00000035492,ENSGALG00000031380,ENSGALG00000012454,ENSGALG00000006695,ENSGALG00000020249,ENSGALG00000015842,…	LAMTOR3,RCC1L,C9orf72,DOCK2,DENND1B,DOCK3,RIC8A,PREX1,DOCK10,FGD3,DOCK11,ARHGEF6,MCF2,ARHGEF12,BCR,RAB3IL1,ARHGEF9,MADD,FGD5,DOCK4,RASGRP1,ENSGALG00000002246,ARHGEF26,ARHGEF38,RIN3,KALRN,CYTH4,FGD4,IQSEC3,TIAM1,DOCK9,HPS1,RAPGEF2,DENND3,TRIO,ELMO1,SH3BP5,CCDC88C,DOCK1,ST5
GO:MF	protein kinase binding	GO:0019901	0.00137014	2.86323	377	1588	78	12693	ENSGALG00000004852,ENSGALG00000011684,ENSGALG00000009480,ENSGALG00000033295,ENSGALG00000012123,ENSGALG00000032199,ENSGALG00000002655,ENSGALG00000011524,ENSGALG00000040855,ENSGALG00000031062,ENSGALG00000041988,ENSGALG00000021074,ENSGALG00000037943,ENSGALG00000039982,ENSGALG00000015216,ENSGALG00000016391,ENSGALG00000004610,ENSGALG00000001118,ENSGALG00000028155,ENSGALG00000041129,ENSGALG00000031448,…	ADIPOR1,STK38,PFKFB2,NEK6,PRKCD,PIWIL1,ITGAV,RND2,TOM1L1,STAT3,TWF2,TRAF4,ADAM10,TNIP1,SH2B3,CDC42,DNM1,OXSR1,PRKAG2,PAK2,MAPRE1,BLNK,CCNY,RAC1,SOCS1,TFR2,GRB2,RAB11FIP2,CACUL1,PDCD10,DOCK4,ACTB,RNF13,KAT2B,CNPPD1,TRAF3,PPEF2,AKT1,STAP1,HIF1A,PAX6,SASH1,PTPN6,RNF138,MAPRE2,SYK,TBC1D14,TNIP2,CNKSR2,YWHAG,MYOC,CDKN1B,CALM1,DUSP16,BAG5,MAPK6,FAM83C,FGR,MEF2A,ENSGALG00000009304,CAV2,ENSGALG0000000449…
GO:MF	protein domain specific binding	GO:0019904	0.00333044	2.4775	367	1588	75	12693	ENSGALG00000031010,ENSGALG00000009480,ENSGALG00000012123,ENSGALG00000001189,ENSGALG00000009791,ENSGALG00000036441,ENSGALG00000030008,ENSGALG00000012952,ENSGALG00000015701,ENSGALG00000015216,ENSGALG00000004418,ENSGALG00000014485,ENSGALG00000035492,ENSGALG00000040424,ENSGALG00000010939,ENSGALG00000040938,ENSGALG00000010010,ENSGALG00000008572,ENSGALG00000002090,ENSGALG00000002542,ENSGALG00000031424,…	NCF1,GPSM2,ACOX1,GUSB,TLN1,ADAM19,SRC,TRAF4,ADAM10,SSTR2,CDC42,ARF1,STMN3,CHMP1A,YWHAH,BLNK,HGS,CD3E,VAPB,FADD,GRB2,CASP18,PLXND1,LAMP2,ENAH,PSEN1,DOCK4,PROX1,RHOQ,CRIPT,PAWR,LIN7A,EVL,HIF1A,WBP2NL,PAX6,BASP1,DAP,LDB2,PTPN6,FYN,SYK,CHMP2B,ENSGALG00000008016,YWHAQ,CD2AP,YWHAG,EPN3,CALM1,GPX1,CYBA,HHEX,OLIG2,SDC2,M6PR,PLEKHA1,FZD7,ELMO1,SQSTM1,NCOA2,WIPF1,SLC22A5,CTNNB1,RNF2,LAMP1,STK11,CCDC88C,SCN…
GO:MF	GTPase activity	GO:0003924	0.00530492	2.27532	249	1588	55	12693	ENSGALG00000011855,ENSGALG00000004852,ENSGALG00000000769,ENSGALG00000052743,ENSGALG00000031275,ENSGALG00000000712,ENSGALG00000011592,ENSGALG00000001476,ENSGALG00000010010,ENSGALG00000006061,ENSGALG00000051669,ENSGALG00000007130,ENSGALG00000013785,ENSGALG00000027757,ENSGALG00000010183,ENSGALG00000002804,ENSGALG00000022874,ENSGALG00000005323,ENSGALG00000025738,ENSGALG00000035645,ENSGALG00000001474,…	RAB29,RAB7B,GNB1,RAB14,ENSGALG00000031275,SEPT2L,RND2,RAB24,RAB5C,ARL10,RAB8B,RAB17,CDC42,DNM1,DIRAS2,ARF1,RHOGL,RRAS2,RAP2C,RAC1,RAB18,RAB22A,RAB11A,GNAI1,RHOQ,RAB21,RAB5A,MRAS,RHOJ,RAB32,RAC2,RASEF,GNAL,RAB39A,RAB30,ARL11,RAB31,ENTPD7,RHOU,ENSGALG00000040606,RALB,RRAGD,ARL4A,RAB37,GTPBP1,TUBB6,ARL8BL,GNAI2,RAB4A,ENSGALG00000005393,RAC3,GNAI3,TBCC,ARL5A,ARL4C
GO:MF	cell adhesion molecule binding	GO:0050839	0.00811628	2.09064	137	1588	35	12693	ENSGALG00000030115,ENSGALG00000039985,ENSGALG00000009514,ENSGALG00000037889,ENSGALG00000015746,ENSGALG00000010049,ENSGALG00000002655,ENSGALG00000006856,ENSGALG00000015701,ENSGALG00000013085,ENSGALG00000015216,ENSGALG00000017274,ENSGALG00000001412,ENSGALG00000006837,ENSGALG00000010818,ENSGALG00000003855,ENSGALG00000015367,ENSGALG00000006546,ENSGALG00000049475,ENSGALG00000015355,ENSGALG00000002447,…	SEMA7A,ENSGALG00000039985,TLN1,ITGAV,SRC,TNN,LAMA5,CD81,TSPAN4,CD151,CTNND1,NUMB,PSEN1,NRCAM,PTPRB,PLPP3,PTPRO,PTPN6,DSG2,SYK,CD47,NECTIN3,ENSGALG00000007330,JAM2,CD9,JUP,CIB2,WISP1,CTNNB1,PTPRT,MSN,CDH11,MYH9,NISCH,S1PR2
GO:MF	GDP binding	GO:0019003	0.00999682	2.00014	47	1588	17	12693	ENSGALG00000000712,ENSGALG00000011592,ENSGALG00000006061,ENSGALG00000010183,ENSGALG00000022874,ENSGALG00000001474,ENSGALG00000003899,ENSGALG00000007554,ENSGALG00000026493,ENSGALG00000026971,ENSGALG00000007435,ENSGALG00000003359,ENSGALG00000036218,ENSGALG00000003487,ENSGALG00000041700,ENSGALG00000011272,ENSGALG00000012576	RAB29,RAB14,RAB5C,RAB8B,RAB17,RAP2C,RAB18,RAB22A,RAB21,RAB5A,MRAS,RASEF,RAB31,RALB,RRAGD,RAB4A,GNAI3
GO:MF	actin filament binding	GO:0051015	0.0186282	1.72983	131	1588	33	12693	ENSGALG00000039977,ENSGALG00000037864,ENSGALG00000029834,ENSGALG00000006192,ENSGALG00000011541,ENSGALG00000032404,ENSGALG00000032588,ENSGALG00000052786,ENSGALG00000006691,ENSGALG00000037286,ENSGALG00000003820,ENSGALG00000013124,ENSGALG00000020927,ENSGALG00000002447,ENSGALG00000029276,ENSGALG00000039299,ENSGALG00000015898,ENSGALG00000015358,ENSGALG00000034742,ENSGALG00000001446,ENSGALG00000043437,…	GSN,CAPZA1,ENSGALG00000029834,TLN1,ARPC3,MYO1E,USH1C,ARPC4,CTTN,MYO1B,ACTR2,ARPC2,BIN1,ACTR3,FHOD3,MYH15,MYO6,ARPC5,PPP1R9B,AIF1L,MYH1C,ARPC1B,LIMA1,VIL1,MARCKS,MYH1A,MAP1S,LASP1,MYH1B,MYH9,CAPZA2,BLOC1S6,ENSGALG00000001547
GO:MF	ubiquitin-like protein transferase activity	GO:0019787	0.0188021	1.72579	266	1588	56	12693	ENSGALG00000010881,ENSGALG00000013861,ENSGALG00000006392,ENSGALG00000003691,ENSGALG00000039269,ENSGALG00000050943,ENSGALG00000010203,ENSGALG00000029017,ENSGALG00000012683,ENSGALG00000043439,ENSGALG00000016681,ENSGALG00000004655,ENSGALG00000002225,ENSGALG00000013310,ENSGALG00000017186,ENSGALG00000041977,ENSGALG00000041684,ENSGALG00000010363,ENSGALG00000010109,ENSGALG00000041432,ENSGALG00000015775,…	DTX2,CHFR,RFFL,AMFR,RNF145,UBE2F,RNF34,ASB1,SMURF1,CDC42,RNFT1,UBE2G2,TRAF7,ZNRF3,39508,KLHL9,NSMCE1,RNF168,BTRC,PIAS1,RNF220,ENSGALG00000007820,HERC3,RNF13,ASB2,UBE2E1,WDSUB1,RNF144B,MYLIP,TRIM24,MAEA,RNF217,TNFAIP3,RNF138,UBE2J1,ZBED1,BIRC2,RNF144A,ZNRF1,RNF141,ANKIB1,UBE2H,HECTD4,38777,KLHL20,RNF2,ENSGALG00000046862,PIAS2,STUB1,FBXO30,RNF128,TRAF2,NSMCE2,UBE2Q2,FBXL3,RNF19B
GO:MF	protein-containing complex binding	GO:0044877	0.0262742	1.58047	654	1588	115	12693	ENSGALG00000030115,ENSGALG00000039977,ENSGALG00000037864,ENSGALG00000029834,ENSGALG00000032199,ENSGALG00000042079,ENSGALG00000015746,ENSGALG00000006192,ENSGALG00000002080,ENSGALG00000002655,ENSGALG00000011541,ENSGALG00000032404,ENSGALG00000008222,ENSGALG00000032588,ENSGALG00000006856,ENSGALG00000000209,ENSGALG00000015701,ENSGALG00000007945,ENSGALG00000052786,ENSGALG00000008983,ENSGALG00000015216,…	SUPT6H,PRNP,PAK1,RAB29,GNB1,SEMA7A,GSN,CAPZA1,CAMSAP1,DOCK2,GPSM2,ENSGALG00000032404,TLN1,PIWIL1,ITGAV,AMFR,PDGFA,ARPC3,SRC,MYO1E,TNN,CD74,LAMA5,DERL3,WHAMM,USH1C,TSG101,RNF168,CD81,MAP3K13,ARPC4,TSPAN4,CD151,PFKP,SYNM,RAC1,TFR2,CTTN,MYO1B,CRYAB,PSME4,SLC26A5,GNAI1,DDR1,ACTR2,GNB4,DYNC1I1,MTA3,PLPP3,BMP2K,ARPC2,BIN1,IGF2R,ACTR3,LGALS3,GMFB,RAB32,VPS4B,GRB10,FHOD3,CARMIL1,GNAL,PHAX,SYK,MYH15,LPL,E…
GO:MF	lipid binding	GO:0008289	0.0477541	1.32099	455	1588	84	12693	ENSGALG00000033376,ENSGALG00000041344,ENSGALG00000018977,ENSGALG00000037875,ENSGALG00000004255,ENSGALG00000005752,ENSGALG00000038141,ENSGALG00000004621,ENSGALG00000028681,ENSGALG00000043213,ENSGALG00000001189,ENSGALG00000004958,ENSGALG00000026781,ENSGALG00000003792,ENSGALG00000014853,ENSGALG00000002182,ENSGALG00000006140,ENSGALG00000026033,ENSGALG00000034788,ENSGALG00000047479,ENSGALG00000009682,…	NCF1,ARHGAP44,ACOX1,UNC13B,NR5A2,TLN1,TOM1L1,PCTP,TEX2,FYB,PPT1,TWF2,MYO1E,RNF34,SNX8,PREX1,BTK,BCAS3,ABCA4,PLCD1,ENSGALG00000009682,SH3GLB1,CD81,HGS,PACSIN3,SH3PXD2A,ENSGALG00000037286,SNX5,KIF16B,PLEKHA3,VEPH1,RASGRP1,NPC2,OSBPL8,OSBPL9,SNX13,SCARB2,AKT1,SYT16,PIK3C2G,PACSIN2,CLVS2,SNX18,COL4A3BP,NPC1,PLA2G5,STARD5,SYT2,UNC119B,FFAR4,ALOX5AP,AMER2,SDCBP2,ENSGALG00000008404,PDZD8,SPTBN1,SNX16,TP…
GO:BP	localization	GO:0051179	2.91e-19	18.5356	3901	1515	637	12602	ENSGALG00000005332,ENSGALG00000033376,ENSGALG00000011855,ENSGALG00000004852,ENSGALG00000011684,ENSGALG00000004083,ENSGALG00000039738,ENSGALG00000012732,ENSGALG00000008544,ENSGALG00000015895,ENSGALG00000005725,ENSGALG00000005030,ENSGALG00000000364,ENSGALG00000019233,ENSGALG00000037352,ENSGALG00000030054,ENSGALG00000034493,ENSGALG00000031693,ENSGALG00000012156,ENSGALG00000009514,ENSGALG00000005672,…	LAMTOR3,ADIPOR1,SUPT6H,SLC27A6,SLC23A2,PLEKHM1,PRNP,STC1,CHMP7,MAP3K3,PAK1,RAB29,SLC41A1,STX12,SLC26A9,RAB7B,AVPR1B,ENSGALG00000031693,TERF2IP,UBXN6,NCF1,STX8,STOM,GSN,RAB14,MAPK1,UNC5D,SEPT2L,SEC14L1,ENSGALG00000040256,DGKD,NPTN,BSN,VTG2,C9orf72,SLC25A24,INPP5E,TMEM120A,PRKCD,NCOA4,DOCK2,GPSM2,GABRP,B2M,SLC7A4,WBP2,ATP6V0D1,DENND1B,MAPKAPK3,AP3S1,TSPAN14,ENSGALG00000015234,SLC25A33,CREB3,TLN1,PI…
GO:BP	transport	GO:0006810	9.35e-13	12.0291	2807	1515	464	12602	ENSGALG00000005332,ENSGALG00000011855,ENSGALG00000004852,ENSGALG00000011684,ENSGALG00000004083,ENSGALG00000039738,ENSGALG00000008544,ENSGALG00000015895,ENSGALG00000000364,ENSGALG00000019233,ENSGALG00000030054,ENSGALG00000031693,ENSGALG00000005672,ENSGALG00000018977,ENSGALG00000001434,ENSGALG00000044940,ENSGALG00000033295,ENSGALG00000040256,ENSGALG00000008127,ENSGALG00000005554,ENSGALG00000012142,…	SUPT6H,SLC27A6,SLC23A2,PLEKHM1,PRNP,STC1,CHMP7,RAB29,SLC41A1,STX12,SLC26A9,RAB7B,AVPR1B,UBXN6,NCF1,STX8,STOM,GSN,RAB14,SEPT2L,SEC14L1,ENSGALG00000032199,DGKD,BSN,VTG2,C9orf72,SLC25A24,TMEM120A,PRKCD,NCOA4,DOCK2,GABRP,B2M,SLC7A4,ATP6V0D1,DENND1B,MAPKAPK3,AP3S1,SLC25A33,TLN1,ITGAV,RAB11FIP3,SLC15A4,SLC16A3,ENSGALG00000007596,SLC16A14,SLC2A6,DAW1,ENSGALG00000032545,STXBP4,PCTP,RAB11FIP1,SLC16A9,ATP6…
GO:BP	vesicle-mediated transport	GO:0016192	1.26e-12	11.9009	932	1515	195	12602	ENSGALG00000011855,ENSGALG00000004852,ENSGALG00000011684,ENSGALG00000004083,ENSGALG00000015895,ENSGALG00000033295,ENSGALG00000040256,ENSGALG00000008127,ENSGALG00000005554,ENSGALG00000032199,ENSGALG00000004255,ENSGALG00000015010,ENSGALG00000045478,ENSGALG00000038141,ENSGALG00000041491,ENSGALG00000002080,ENSGALG00000002655,ENSGALG00000011541,ENSGALG00000015403,ENSGALG00000010806,ENSGALG00000009097,…	PLEKHM1,CHMP7,RAB29,STX12,RAB7B,UBXN6,STX8,GSN,RAB14,SEPT2L,DGKD,BSN,C9orf72,DOCK2,B2M,DENND1B,MAPKAPK3,AP3S1,TLN1,ITGAV,RAB11FIP3,RAB11FIP1,RAB5C,CLINT1,NECAP2,SRC,RAB17,SDC4,PPT1,GRIA1,FNBP1,MYO1E,BET1L,SNX8,SCAMP1,NCF2,CDC42,DNM1,AP1S3,ARF1,ZP4,NLGN3,ADIPOQ,WHAMM,ENSGALG00000004700,COG7,CHMP1A,TSG101,MESD,CEP19,HCK,CD81,BCR,CD151,HGS,ARHGAP12,TFR2,VAPB,RAB22A,RAB11A,MYO1B,GRB2,SPI1,COPG2,PACSI…
GO:BP	establishment of localization	GO:0051234	4.31e-12	11.3655	2912	1515	475	12602	ENSGALG00000005332,ENSGALG00000011855,ENSGALG00000004852,ENSGALG00000011684,ENSGALG00000004083,ENSGALG00000039738,ENSGALG00000008544,ENSGALG00000015895,ENSGALG00000000364,ENSGALG00000019233,ENSGALG00000030054,ENSGALG00000031693,ENSGALG00000005672,ENSGALG00000018977,ENSGALG00000001434,ENSGALG00000044940,ENSGALG00000033295,ENSGALG00000040256,ENSGALG00000008127,ENSGALG00000005554,ENSGALG00000012142,…	SUPT6H,SLC27A6,SLC23A2,PLEKHM1,PRNP,STC1,CHMP7,RAB29,SLC41A1,STX12,SLC26A9,RAB7B,AVPR1B,UBXN6,NCF1,STX8,STOM,GSN,RAB14,SEPT2L,SEC14L1,ENSGALG00000012123,DGKD,BSN,VTG2,C9orf72,SLC25A24,TMEM120A,PRKCD,NCOA4,DOCK2,GPSM2,GABRP,B2M,SLC7A4,WBP2,ATP6V0D1,DENND1B,MAPKAPK3,AP3S1,SLC25A33,TLN1,ITGAV,RAB11FIP3,SLC15A4,SLC16A3,ENSGALG00000007596,SLC16A14,SLC2A6,DAW1,ENSGALG00000032545,STXBP4,PCTP,RAB11FIP1,S…
GO:BP	regulation of localization	GO:0032879	7.74e-12	11.1114	1494	1515	277	12602	ENSGALG00000005332,ENSGALG00000033376,ENSGALG00000011855,ENSGALG00000011684,ENSGALG00000012732,ENSGALG00000015895,ENSGALG00000005725,ENSGALG00000005030,ENSGALG00000000364,ENSGALG00000037352,ENSGALG00000034493,ENSGALG00000012156,ENSGALG00000017091,ENSGALG00000001434,ENSGALG00000009480,ENSGALG00000037889,ENSGALG00000008127,ENSGALG00000005554,ENSGALG00000012123,ENSGALG00000032199,ENSGALG00000015746,…	ADIPOR1,SUPT6H,PRNP,STC1,MAP3K3,PAK1,RAB29,AVPR1B,STX8,STOM,GSN,RAB14,MAPK1,UNC5D,SEPT2L,ENSGALG00000037889,DGKD,NPTN,BSN,C9orf72,INPP5E,PRKCD,DOCK2,GPSM2,B2M,ENSGALG00000002080,CREB3,PIK3CD,ITGAV,RAB11FIP3,STK10,STXBP4,MMD,RAB11FIP1,STAT3,DAPK2,RAB5C,ENSGALG00000032545,ATP2B4,PDGFA,SRC,RAB17,SDC4,PPT1,STK4,BET1L,ADAM10,TRPV2,CD74,TAX1BP3,CDC42,DOCK10,LAMA5,CACNA1D,PIK3CB,ADIPOQ,TRPM2,UBE2G2,CSF1…
GO:BP	actin filament-based process	GO:0030029	4.46e-11	10.3506	488	1515	118	12602	ENSGALG00000005332,ENSGALG00000011855,ENSGALG00000011684,ENSGALG00000012732,ENSGALG00000002907,ENSGALG00000005725,ENSGALG00000000364,ENSGALG00000029834,ENSGALG00000002080,ENSGALG00000011541,ENSGALG00000015403,ENSGALG00000005631,ENSGALG00000011608,ENSGALG00000047664,ENSGALG00000009791,ENSGALG00000032588,ENSGALG00000035769,ENSGALG00000036441,ENSGALG00000031843,ENSGALG00000004900,ENSGALG00000015701,…	STC1,PAK1,GSN,CAPZA1,C9orf72,PRKCD,DOCK2,ENSGALG00000029834,TLN1,NCKAP1,RND2,MYL1,ENSGALG00000011608,BAIAP2L1,ARPC3,SRC,SGCD,TWF2,ARPC1A,CDC42,RFLNB,PPM1E,CACNA1D,TRPM2,CSF1R,SWAP70,WHAMM,PAK2,SCN3B,HCK,ARPC4,BCR,ACAP2,RAC1,ARHGAP12,DPYSL3,CTTN,MYO1B,CASS4,AMOT,GRB2,GHRL,ARHGDIA,FAM171A1,ACTR2,WASL,ACTB,PPP1R9A,PROX1,RHOQ,DAAM2,CDC42EP3,ASB2,EVL,ARPC2,GPD1L,BIN1,ENSGALG00000032732,STAP1,RHOJ,ACTR…
GO:BP	actin cytoskeleton organization	GO:0030036	5.97e-11	10.2237	438	1515	109	12602	ENSGALG00000011855,ENSGALG00000011684,ENSGALG00000012732,ENSGALG00000002907,ENSGALG00000005725,ENSGALG00000029834,ENSGALG00000002080,ENSGALG00000011541,ENSGALG00000015403,ENSGALG00000005631,ENSGALG00000011608,ENSGALG00000047664,ENSGALG00000009791,ENSGALG00000032588,ENSGALG00000035769,ENSGALG00000036441,ENSGALG00000031843,ENSGALG00000004900,ENSGALG00000015701,ENSGALG00000017103,ENSGALG00000021074,…	PAK1,GSN,CAPZA1,C9orf72,PRKCD,DOCK2,ENSGALG00000002080,TLN1,NCKAP1,RND2,MYL1,ENSGALG00000047664,BAIAP2L1,ARPC3,SRC,TWF2,ARPC1A,CDC42,RFLNB,PPM1E,TRPM2,CSF1R,SWAP70,WHAMM,PAK2,HCK,ARPC4,BCR,RAC1,ARHGAP12,DPYSL3,CTTN,MYO1B,CASS4,AMOT,GRB2,GHRL,ARHGDIA,FAM171A1,ACTR2,WASL,ACTB,PPP1R9A,PROX1,RHOQ,DAAM2,CDC42EP3,ASB2,EVL,ARPC2,BIN1,ENSGALG00000002447,STAP1,RHOJ,ACTR3,GMFB,RAC2,FMNL2,PHACTR1,EPS8,FHOD3…
GO:BP	regulation of biological quality	GO:0065008	6.52e-10	9.18602	2059	1515	349	12602	ENSGALG00000005332,ENSGALG00000033376,ENSGALG00000011855,ENSGALG00000016905,ENSGALG00000014975,ENSGALG00000002515,ENSGALG00000030115,ENSGALG00000004083,ENSGALG00000039738,ENSGALG00000008544,ENSGALG00000015895,ENSGALG00000005725,ENSGALG00000000364,ENSGALG00000030054,ENSGALG00000009514,ENSGALG00000007123,ENSGALG00000009480,ENSGALG00000037875,ENSGALG00000016286,ENSGALG00000008127,ENSGALG00000005554,…	PRNP,STC1,SLC41A1,STX12,AVPR1B,SEMA7A,GSN,MAPK1,CAPZA1,NPTN,PRKCD,NCOA4,GABRP,B2M,ACO1,CHFR,NR5A2,ATP6V0D1,CDHR1,OLFM1,SLC25A33,PIK3CD,RAB11FIP3,SLC15A4,RND2,CPS1,STXBP4,RAB11FIP1,SCPEP1,STAT3,ENSGALG00000014085,BAIAP2L1,ATP2B4,PDGFA,PAPSS2,ARPC3,SRC,SGCD,RAB17,PPT1,TWF2,PTPRS,TAOK1,GRIA1,STK4,PDZD11,ADAM10,TRPV2,SGPL1,LRRC8A,CD74,SH2B3,AGTRAP,DRAXIN,ARPC1A,TMEM119,SOX8,SLC25A36,CACNA1D,ARF1,PIK3…
GO:BP	cell migration	GO:0016477	8.98e-10	9.04662	837	1515	171	12602	ENSGALG00000033376,ENSGALG00000011855,ENSGALG00000011684,ENSGALG00000012732,ENSGALG00000005725,ENSGALG00000005030,ENSGALG00000000364,ENSGALG00000037352,ENSGALG00000010857,ENSGALG00000017091,ENSGALG00000009480,ENSGALG00000037889,ENSGALG00000008127,ENSGALG00000005554,ENSGALG00000012123,ENSGALG00000032199,ENSGALG00000005263,ENSGALG00000015746,ENSGALG00000008621,ENSGALG00000016034,ENSGALG00000004621,…	ADIPOR1,STC1,MAP3K3,PAK1,ENSGALG00000005725,MAPK1,UNC5D,PRKCD,CREB3,PIK3CD,ENSGALG00000009480,ITGAV,RND2,STK10,STAT3,DAPK2,ATP2B4,PDGFA,SRC,SDC4,STK4,RIC8A,ADAM10,SGPL1,CD74,PREX1,CDC42,DOCK10,SOX8,LAMA5,PIK3CB,ADIPOQ,TRPM2,CSF1R,SWAP70,OXSR1,RRAS2,RAP2C,CD81,MAPRE1,BCR,CD151,RAC1,JCAD,ADARB1,DPYSL3,RAB11A,FADD,CTTN,CASS4,AMOT,NFATC2,DCX,SPI1,CIB1,PLXND1,DLL4,NRP2,TYRO3,NSMF,WASL,NUMB,PSEN1,PDGFC…
GO:BP	regulation of cell motility	GO:2000145	1.56e-09	8.8075	548	1515	124	12602	ENSGALG00000033376,ENSGALG00000011855,ENSGALG00000011684,ENSGALG00000012732,ENSGALG00000005725,ENSGALG00000005030,ENSGALG00000000364,ENSGALG00000037352,ENSGALG00000017091,ENSGALG00000009480,ENSGALG00000037889,ENSGALG00000008127,ENSGALG00000005554,ENSGALG00000012123,ENSGALG00000032199,ENSGALG00000015746,ENSGALG00000008763,ENSGALG00000012998,ENSGALG00000008514,ENSGALG00000042116,ENSGALG00000002655,…	ADIPOR1,STC1,MAP3K3,PAK1,MAPK1,UNC5D,ENSGALG00000000364,CREB3,PIK3CD,ITGAV,STK10,STAT3,DAPK2,ATP2B4,PDGFA,SRC,SDC4,STK4,ADAM10,CD74,DOCK10,LAMA5,PIK3CB,ADIPOQ,CSF1R,SWAP70,OXSR1,RRAS2,RAP2C,CD81,BCR,CD151,RAC1,JCAD,ADARB1,DPYSL3,RAB11A,FADD,AMOT,SPI1,CIB1,PLXND1,DLL4,NSMF,SSX2IP,WASL,NUMB,PDGFC,PDCD10,DOCK4,PROX1,FBXW7,OSBPL8,RIN3,STK39,EVL,RUFY3,AKT1,STAP1,MYLK,RHOJ,HIF1A,PAX6,LGALS3,SASH1,RAC2,…
GO:BP	regulation of cell migration	GO:0030334	1.57e-09	8.80452	518	1515	119	12602	ENSGALG00000033376,ENSGALG00000011855,ENSGALG00000011684,ENSGALG00000012732,ENSGALG00000005725,ENSGALG00000005030,ENSGALG00000000364,ENSGALG00000037352,ENSGALG00000017091,ENSGALG00000009480,ENSGALG00000037889,ENSGALG00000008127,ENSGALG00000005554,ENSGALG00000012123,ENSGALG00000032199,ENSGALG00000015746,ENSGALG00000012998,ENSGALG00000008514,ENSGALG00000042116,ENSGALG00000002655,ENSGALG00000022718,…	ADIPOR1,STC1,MAP3K3,PAK1,MAPK1,UNC5D,CREB3,PIK3CD,ITGAV,STK10,STAT3,DAPK2,ATP2B4,PDGFA,SRC,SDC4,STK4,ADAM10,CD74,DOCK10,LAMA5,PIK3CB,ADIPOQ,CSF1R,SWAP70,OXSR1,RRAS2,RAP2C,CD81,BCR,CD151,RAC1,JCAD,ADARB1,DPYSL3,RAB11A,FADD,AMOT,SPI1,CIB1,PLXND1,DLL4,NSMF,WASL,NUMB,PDGFC,PDCD10,DOCK4,PROX1,FBXW7,OSBPL8,RIN3,STK39,EVL,RUFY3,AKT1,STAP1,MYLK,RHOJ,HIF1A,PAX6,LGALS3,SASH1,RAC2,HMOX1,PHACTR1,WNT5B,CARMIL…
GO:BP	locomotion	GO:0040011	1.79e-09	8.74808	1040	1515	201	12602	ENSGALG00000033376,ENSGALG00000011855,ENSGALG00000011684,ENSGALG00000012732,ENSGALG00000005725,ENSGALG00000005030,ENSGALG00000000364,ENSGALG00000037352,ENSGALG00000009514,ENSGALG00000010857,ENSGALG00000017091,ENSGALG00000009480,ENSGALG00000037889,ENSGALG00000008127,ENSGALG00000005554,ENSGALG00000012123,ENSGALG00000032199,ENSGALG00000005263,ENSGALG00000015746,ENSGALG00000008621,ENSGALG00000016034,…	ADIPOR1,STC1,MAP3K3,PAK1,ENSGALG00000005725,MAPK1,UNC5D,NPTN,PRKCD,DOCK2,ENSGALG00000017091,CREB3,PIK3CD,ENSGALG00000008127,ITGAV,RND2,STK10,STAT3,DAPK2,ATP2B4,PDGFA,SRC,SDC4,STK4,CYSLTR1,RIC8A,ADAM10,SGPL1,CD74,PREX1,DRAXIN,CDC42,DOCK10,SOX8,LAMA5,PIK3CB,ADIPOQ,TRPM2,CSF1R,SWAP70,OXSR1,RRAS2,RAP2C,TTLL9,CD81,MAPRE1,BCR,CD151,RAC1,JCAD,ADARB1,DPYSL3,RAB11A,FADD,CTTN,CASS4,AMOT,NFATC2,DCX,SPI1,CIB…
GO:BP	cell motility	GO:0048870	1.81e-09	8.74257	928	1515	184	12602	ENSGALG00000033376,ENSGALG00000011855,ENSGALG00000011684,ENSGALG00000012732,ENSGALG00000005725,ENSGALG00000005030,ENSGALG00000000364,ENSGALG00000037352,ENSGALG00000010857,ENSGALG00000017091,ENSGALG00000009480,ENSGALG00000037889,ENSGALG00000008127,ENSGALG00000005554,ENSGALG00000012123,ENSGALG00000032199,ENSGALG00000005263,ENSGALG00000015746,ENSGALG00000008621,ENSGALG00000016034,ENSGALG00000008763,…	ADIPOR1,STC1,MAP3K3,PAK1,ENSGALG00000005725,MAPK1,UNC5D,PRKCD,ENSGALG00000010857,CREB3,PIK3CD,ENSGALG00000037889,ITGAV,RND2,STK10,STAT3,DAPK2,ATP2B4,PDGFA,SRC,SDC4,STK4,RIC8A,ADAM10,SGPL1,CD74,PREX1,CDC42,DOCK10,SOX8,LAMA5,PIK3CB,ADIPOQ,TRPM2,CSF1R,SWAP70,OXSR1,RRAS2,RAP2C,TTLL9,CD81,MAPRE1,BCR,CD151,RAC1,JCAD,ADARB1,DPYSL3,RAB11A,FADD,CTTN,CASS4,AMOT,NFATC2,DCX,SPI1,CIB1,CFAP58,PLXND1,DLL4,NRP2,…
GO:BP	localization of cell	GO:0051674	1.81e-09	8.74257	928	1515	184	12602	ENSGALG00000033376,ENSGALG00000011855,ENSGALG00000011684,ENSGALG00000012732,ENSGALG00000005725,ENSGALG00000005030,ENSGALG00000000364,ENSGALG00000037352,ENSGALG00000010857,ENSGALG00000017091,ENSGALG00000009480,ENSGALG00000037889,ENSGALG00000008127,ENSGALG00000005554,ENSGALG00000012123,ENSGALG00000032199,ENSGALG00000005263,ENSGALG00000015746,ENSGALG00000008621,ENSGALG00000016034,ENSGALG00000008763,…	ADIPOR1,STC1,MAP3K3,PAK1,ENSGALG00000005725,MAPK1,UNC5D,PRKCD,ENSGALG00000010857,CREB3,PIK3CD,ENSGALG00000037889,ITGAV,RND2,STK10,STAT3,DAPK2,ATP2B4,PDGFA,SRC,SDC4,STK4,RIC8A,ADAM10,SGPL1,CD74,PREX1,CDC42,DOCK10,SOX8,LAMA5,PIK3CB,ADIPOQ,TRPM2,CSF1R,SWAP70,OXSR1,RRAS2,RAP2C,TTLL9,CD81,MAPRE1,BCR,CD151,RAC1,JCAD,ADARB1,DPYSL3,RAB11A,FADD,CTTN,CASS4,AMOT,NFATC2,DCX,SPI1,CIB1,CFAP58,PLXND1,DLL4,NRP2,…
GO:BP	movement of cell or subcellular component	GO:0006928	1.97e-09	8.70572	1209	1515	226	12602	ENSGALG00000005332,ENSGALG00000033376,ENSGALG00000011855,ENSGALG00000011684,ENSGALG00000012732,ENSGALG00000005725,ENSGALG00000005030,ENSGALG00000000364,ENSGALG00000037352,ENSGALG00000009514,ENSGALG00000010857,ENSGALG00000017091,ENSGALG00000050762,ENSGALG00000009480,ENSGALG00000037889,ENSGALG00000008127,ENSGALG00000005554,ENSGALG00000012123,ENSGALG00000032199,ENSGALG00000005263,ENSGALG00000015746,…	ADIPOR1,STC1,MAP3K3,PAK1,ENSGALG00000012732,GSN,MAPK1,UNC5D,NPTN,PRKCD,ENSGALG00000010857,CREB3,PIK3CD,ENSGALG00000009480,ITGAV,KIF1B,RND2,STK10,DAW1,STAT3,DAPK2,ATP2B4,PDGFA,SRC,SGCD,SDC4,STK4,RIC8A,ADAM10,SGPL1,CD74,PREX1,DRAXIN,CDC42,DOCK10,SOX8,LAMA5,CACNA1D,PIK3CB,ADIPOQ,TRPM2,CSF1R,SWAP70,OXSR1,RRAS2,RAP2C,TTLL9,SCN3B,CD81,MAPRE1,BCR,CD151,RAC1,JCAD,ADARB1,DPYSL3,RAB11A,FADD,CTTN,CASS4,ENSG…
GO:BP	regulation of cellular component movement	GO:0051270	2.52e-09	8.59881	582	1515	129	12602	ENSGALG00000033376,ENSGALG00000011855,ENSGALG00000011684,ENSGALG00000012732,ENSGALG00000005725,ENSGALG00000005030,ENSGALG00000000364,ENSGALG00000037352,ENSGALG00000017091,ENSGALG00000009480,ENSGALG00000037889,ENSGALG00000008127,ENSGALG00000005554,ENSGALG00000012123,ENSGALG00000032199,ENSGALG00000015746,ENSGALG00000008763,ENSGALG00000012998,ENSGALG00000008514,ENSGALG00000042116,ENSGALG00000002655,…	ADIPOR1,STC1,MAP3K3,PAK1,MAPK1,UNC5D,ENSGALG00000000364,CREB3,PIK3CD,ITGAV,STK10,STAT3,DAPK2,ATP2B4,PDGFA,SRC,SDC4,STK4,ADAM10,CD74,DOCK10,LAMA5,PIK3CB,ADIPOQ,CSF1R,SWAP70,OXSR1,RRAS2,RAP2C,CD81,BCR,CD151,RAC1,JCAD,ADARB1,DPYSL3,RAB11A,FADD,AMOT,SPI1,CIB1,PLXND1,DLL4,NSMF,SSX2IP,WASL,NUMB,PDGFC,PDCD10,DOCK4,PROX1,FBXW7,OSBPL8,RIN3,STK39,EVL,BIN1,RUFY3,AKT1,STAP1,MYLK,RHOJ,HIF1A,PAX6,LGALS3,SASH1,…
GO:BP	regulation of locomotion	GO:0040012	8.4e-09	8.07575	573	1515	126	12602	ENSGALG00000033376,ENSGALG00000011855,ENSGALG00000011684,ENSGALG00000012732,ENSGALG00000005725,ENSGALG00000005030,ENSGALG00000000364,ENSGALG00000037352,ENSGALG00000017091,ENSGALG00000009480,ENSGALG00000037889,ENSGALG00000008127,ENSGALG00000005554,ENSGALG00000012123,ENSGALG00000032199,ENSGALG00000015746,ENSGALG00000008763,ENSGALG00000012998,ENSGALG00000008514,ENSGALG00000042116,ENSGALG00000002655,…	ADIPOR1,STC1,MAP3K3,PAK1,MAPK1,UNC5D,ENSGALG00000000364,CREB3,PIK3CD,ITGAV,STK10,STAT3,DAPK2,ATP2B4,PDGFA,SRC,SDC4,STK4,ADAM10,CD74,DOCK10,LAMA5,PIK3CB,ADIPOQ,CSF1R,SWAP70,OXSR1,RRAS2,RAP2C,CD81,BCR,CD151,RAC1,JCAD,ADARB1,DPYSL3,RAB11A,FADD,AMOT,SPI1,CIB1,GHRL,PLXND1,DLL4,NSMF,SSX2IP,WASL,NUMB,PDGFC,PDCD10,DOCK4,PROX1,FBXW7,OSBPL8,RIN3,STK39,EVL,RUFY3,AKT1,STAP1,MYLK,RHOJ,HIF1A,PAX6,LGALS3,SASH1,…
GO:BP	actin filament organization	GO:0007015	2.66e-08	7.57449	261	1515	71	12602	ENSGALG00000012732,ENSGALG00000029834,ENSGALG00000011541,ENSGALG00000009791,ENSGALG00000032588,ENSGALG00000036441,ENSGALG00000031843,ENSGALG00000004900,ENSGALG00000021074,ENSGALG00000016736,ENSGALG00000007744,ENSGALG00000013771,ENSGALG00000036490,ENSGALG00000026383,ENSGALG00000006691,ENSGALG00000037286,ENSGALG00000016720,ENSGALG00000003820,ENSGALG00000007130,ENSGALG00000006426,ENSGALG00000003855,…	PAK1,GSN,CAPZA1,C9orf72,PRKCD,ENSGALG00000036441,NCKAP1,RND2,ENSGALG00000021074,BAIAP2L1,ARPC3,SRC,TWF2,ARPC1A,CDC42,RFLNB,PPM1E,SWAP70,WHAMM,PAK2,ARPC4,RAC1,ARHGAP12,DPYSL3,CTTN,MYO1B,CASS4,GRB2,GHRL,FAM171A1,ACTR2,WASL,PPP1R9A,PROX1,CDC42EP3,EVL,ARPC2,BIN1,ACTR3,GMFB,RAC2,PHACTR1,EPS8,FHOD3,SORBS2,CARMIL1,KIAA1211,ZYX,PHLDB2,FAM49A,CD2AP,CYFIP1,NCK2,ARPC5,MYOC,SSH2,TMSB4X,AP1AR,PPP1R9B,AIF1L,AR…
GO:BP	developmental process	GO:0032502	3.02e-08	7.51977	3329	1515	510	12602	ENSGALG00000016945,ENSGALG00000033376,ENSGALG00000011855,ENSGALG00000016905,ENSGALG00000002515,ENSGALG00000030115,ENSGALG00000011684,ENSGALG00000012732,ENSGALG00000008660,ENSGALG00000008544,ENSGALG00000005725,ENSGALG00000003179,ENSGALG00000002789,ENSGALG00000039985,ENSGALG00000052653,ENSGALG00000000364,ENSGALG00000031010,ENSGALG00000037352,ENSGALG00000009514,ENSGALG00000010857,ENSGALG00000014821,…	ADIPOR1,SUPT6H,PRNP,STC1,MAP3K3,SOX13,PAK1,RAB29,RAB7B,AVPR1B,ENSGALG00000005725,GNB1,SEMA7A,EFHD1,RAB14,MAPK1,ZNF750,UNC5D,CAMSAP1,NPTN,ROGDI,BSN,C9orf72,TMEM120A,PRKCD,DOCK2,ACOX1,B2M,NR5A2,CDHR1,ENSGALG00000005554,RO60,OLFM1,TSPAN2,PIK3CD,PIWIL1,ITGAV,SLC15A4,PCDH15,MAP2,RND2,MBTD1,DAW1,MMD,ANGPTL7,LSM1,STAT3,VWC2L,IRX5,ATP2B4,PDGFA,PAPSS2,SRC,SGCD,RAB17,SDC4,PPT1,TWF2,TRAF4,PTPRS,STK4,PABPC1L…
GO:BP	cell morphogenesis	GO:0000902	3.64e-08	7.43877	591	1515	127	12602	ENSGALG00000011855,ENSGALG00000016905,ENSGALG00000002515,ENSGALG00000012732,ENSGALG00000005725,ENSGALG00000039985,ENSGALG00000000364,ENSGALG00000009514,ENSGALG00000010857,ENSGALG00000040256,ENSGALG00000008127,ENSGALG00000012123,ENSGALG00000032199,ENSGALG00000008621,ENSGALG00000016034,ENSGALG00000004621,ENSGALG00000002655,ENSGALG00000032545,ENSGALG00000012715,ENSGALG00000004631,ENSGALG00000017053,…	STC1,ENSGALG00000016905,SEMA7A,UNC5D,CAMSAP1,NPTN,C9orf72,CDHR1,OLFM1,ITGAV,RND2,SRC,TWF2,PTPRS,STK4,TRPV2,TNN,PREX1,DRAXIN,SMURF1,CDC42,LAMA5,CSF1R,LIPA,HCK,PLXNB3,MAP3K13,YWHAH,RAC1,ADARB1,RAB11A,DCX,SPI1,MERTK,CIB1,KLF7,NRP2,TYRO3,FAM171A1,WASL,B3GNT2,BTBD3,CHN1,NUMB,PSEN1,NRCAM,PROX1,RHOQ,RAB21,ARHGEF26,CDC42EP3,SPAST,DAB1,ARPC2,KALRN,RHOJ,PAX6,BDNF,BMPR1B,FMNL2,CAP2,PHACTR1,PTPRO,EPS8,CARMIL…
GO:BP	regulation of multicellular organismal process	GO:0051239	1.03e-07	6.98546	1473	1515	257	12602	ENSGALG00000016945,ENSGALG00000005332,ENSGALG00000033376,ENSGALG00000011855,ENSGALG00000016905,ENSGALG00000002515,ENSGALG00000030115,ENSGALG00000008660,ENSGALG00000008544,ENSGALG00000005725,ENSGALG00000003179,ENSGALG00000000364,ENSGALG00000031010,ENSGALG00000010857,ENSGALG00000017091,ENSGALG00000041253,ENSGALG00000009480,ENSGALG00000037875,ENSGALG00000008127,ENSGALG00000005554,ENSGALG00000012123,…	ADIPOR1,PRNP,STC1,MAP3K3,SOX13,RAB7B,GTF2IRD1,SEMA7A,RAB14,MAPK1,ZNF750,NPTN,PRKCD,B2M,DENND1B,ENSGALG00000041253,OLFM1,PIK3CD,ITGAV,RAB11FIP3,RND2,RAB11FIP1,ANGPTL7,STAT3,ATP2B4,PDGFA,SRC,TWF2,PTPRS,STK4,ADAM10,MYDGF,TRPV2,SGPL1,SULF2,CD74,SH2B3,DRAXIN,TMEM119,RFLNB,BTK,SOX8,LAMA5,CACNA1D,GATA5,IL17RD,PIK3CB,ADIPOQ,CSF1R,ZBTB46,SCN3B,CD81,UBASH3B,ATP11C,MAP3K13,BCR,YWHAH,USP19,RNH1,CD40,RAC1,SOC…
GO:BP	anatomical structure development	GO:0048856	1.34e-07	6.8741	3073	1515	473	12602	ENSGALG00000016945,ENSGALG00000033376,ENSGALG00000011855,ENSGALG00000016905,ENSGALG00000002515,ENSGALG00000030115,ENSGALG00000011684,ENSGALG00000012732,ENSGALG00000008660,ENSGALG00000008544,ENSGALG00000005725,ENSGALG00000003179,ENSGALG00000002789,ENSGALG00000039985,ENSGALG00000052653,ENSGALG00000000364,ENSGALG00000031010,ENSGALG00000037352,ENSGALG00000009514,ENSGALG00000010857,ENSGALG00000014821,…	ADIPOR1,SUPT6H,STC1,MAP3K3,SOX13,PAK1,RAB29,RAB7B,AVPR1B,ENSGALG00000008544,GNB1,SEMA7A,EFHD1,RAB14,MAPK1,ZNF750,UNC5D,CAMSAP1,NPTN,ROGDI,BSN,C9orf72,DOCK2,B2M,NR5A2,CDHR1,ENSGALG00000007786,RO60,OLFM1,TSPAN2,PIK3CD,PIWIL1,ITGAV,SLC15A4,PCDH15,MAP2,RND2,MBTD1,DAW1,MMD,ANGPTL7,LSM1,STAT3,VWC2L,IRX5,ATP2B4,PDGFA,PAPSS2,SRC,SGCD,RAB17,SDC4,PPT1,TWF2,TRAF4,PTPRS,STK4,PABPC1L,MYO1E,RIC8A,ADAM10,MYDGF,…
GO:BP	regulation of developmental process	GO:0050793	2.4e-07	6.6194	1393	1515	244	12602	ENSGALG00000016945,ENSGALG00000033376,ENSGALG00000011855,ENSGALG00000016905,ENSGALG00000002515,ENSGALG00000030115,ENSGALG00000008660,ENSGALG00000008544,ENSGALG00000005725,ENSGALG00000003179,ENSGALG00000031010,ENSGALG00000010857,ENSGALG00000017091,ENSGALG00000041253,ENSGALG00000040256,ENSGALG00000037875,ENSGALG00000008127,ENSGALG00000005554,ENSGALG00000012123,ENSGALG00000032199,ENSGALG00000011202,…	ADIPOR1,SUPT6H,MAP3K3,SOX13,RAB7B,SEMA7A,RAB14,MAPK1,ZNF750,CAMSAP1,B2M,ENSGALG00000010857,OLFM1,PIK3CD,ITGAV,RND2,MMD,ANGPTL7,LSM1,STAT3,VWC2L,ATP2B4,SRC,RAB17,SDC4,TWF2,PTPRS,STK4,ADAM10,MYDGF,TRPV2,TNN,SGPL1,CD74,PREX1,DRAXIN,SMURF1,CDC42,TMEM119,RFLNB,SOX8,LAMA5,GATA5,IL17RD,PIK3CB,TLL2,ADIPOQ,CSF1R,ZNRF3,ZBTB46,HCK,PLXNB3,UBASH3B,ATP11C,MAP3K13,BCR,YWHAH,USP19,RNH1,CD40,RAC1,SOCS1,HGS,IL1RAP…
GO:BP	cellular localization	GO:0051641	1.17e-06	5.93302	1694	1515	283	12602	ENSGALG00000004852,ENSGALG00000030054,ENSGALG00000034493,ENSGALG00000012156,ENSGALG00000010857,ENSGALG00000001434,ENSGALG00000033295,ENSGALG00000040256,ENSGALG00000008127,ENSGALG00000005554,ENSGALG00000012123,ENSGALG00000032199,ENSGALG00000004255,ENSGALG00000015010,ENSGALG00000011202,ENSGALG00000008763,ENSGALG00000002080,ENSGALG00000039349,ENSGALG00000001189,ENSGALG00000011541,ENSGALG00000015403,…	LAMTOR3,SUPT6H,PLEKHM1,PRNP,CHMP7,RAB29,STX12,RAB7B,TERF2IP,UBXN6,NCF1,STX8,STOM,GSN,RAB14,SEPT2L,BSN,C9orf72,SLC25A24,INPP5E,PRKCD,NCOA4,DOCK2,GPSM2,DENND1B,AP3S1,TSPAN14,ENSGALG00000031977,RAB11FIP3,DAW1,STXBP4,STAT3,TBC1D2B,RAB5C,ENSGALG00000006140,RAB8B,ATP2B4,FYB,SRC,RAB17,MLPH,SDC4,PPT1,STK4,PABPC1L,SH3BP4,BET1L,TOR1B,PDZD11,ADAM10,SNX8,TSPAN15,CD74,TAX1BP3,SMURF1,CDC42,DNM1,AP1S3,LAMA5,NLG…
GO:BP	cell adhesion	GO:0007155	1.26e-06	5.9007	778	1515	151	12602	ENSGALG00000016905,ENSGALG00000030115,ENSGALG00000039985,ENSGALG00000052653,ENSGALG00000009514,ENSGALG00000010929,ENSGALG00000013234,ENSGALG00000010857,ENSGALG00000037889,ENSGALG00000050728,ENSGALG00000008127,ENSGALG00000005554,ENSGALG00000014412,ENSGALG00000010926,ENSGALG00000042079,ENSGALG00000015746,ENSGALG00000016034,ENSGALG00000004621,ENSGALG00000005352,ENSGALG00000015396,ENSGALG00000028083,…	PRNP,SOX13,UNC5D,NPTN,PRKCD,CDHR1,ENSGALG00000013234,TLN1,PCDH1,ENSGALG00000050728,ITGAV,PCDH15,ENSGALG00000014412,ADAM19,SRC,SDC4,STK4,RIC8A,ADAM10,TNIP1,TNN,CD74,SH2B3,PREX1,CDC42,LAMA5,GATA5,ZP4,PIK3CB,NLGN3,ADIPOQ,SWAP70,WHAMM,PLXNB3,CD81,UBASH3B,BCR,ACAN,ENSGALG00000042351,RAC1,SOCS1,PXN,IL1RAP,CTNND1,MPZL2,CD3E,MAGI1,TFR2,ITGB2,FADD,CASS4,SPI1,TESC,MERTK,CIB1,TYRO3,PSEN1,NRCAM,ARG2,RASGRP1,…
GO:BP	regulation of cellular component size	GO:0032535	1.4e-06	5.85522	206	1515	57	12602	ENSGALG00000002515,ENSGALG00000011541,ENSGALG00000010806,ENSGALG00000032545,ENSGALG00000004631,ENSGALG00000017053,ENSGALG00000032588,ENSGALG00000012163,ENSGALG00000031843,ENSGALG00000016736,ENSGALG00000001412,ENSGALG00000013771,ENSGALG00000036490,ENSGALG00000006691,ENSGALG00000037286,ENSGALG00000006655,ENSGALG00000004519,ENSGALG00000003820,ENSGALG00000016262,ENSGALG00000017185,ENSGALG00000007130,…	SEMA7A,GSN,CAPZA1,PRKCD,OLFM1,RND2,ENSGALG00000032588,BAIAP2L1,ARPC3,TWF2,PTPRS,TRPV2,LRRC8A,DRAXIN,ARPC1A,SWAP70,PEX11A,MAP3K13,ARPC4,RAC1,RAB22A,RAB11A,CTTN,GRB2,CDC42EP3,RIN3,RAB5A,ARPC2,BIN1,BDNF,EPS8,CARMIL1,KIAA1211,EPHA7,ADD1,XK,FAM49A,CYFIP1,NCK2,SPART,TMEM123,ARPC5,SSH2,RTN4,ARHGAP18,NKX6-1,ARPC1B,WASHC5,LIMA1,DIP2B,FAM49B,VIL1,CLN8,MSN,GOLGA4,SLC12A7,CAPZA2
GO:BP	biological adhesion	GO:0022610	1.83e-06	5.73685	782	1515	151	12602	ENSGALG00000016905,ENSGALG00000030115,ENSGALG00000039985,ENSGALG00000052653,ENSGALG00000009514,ENSGALG00000010929,ENSGALG00000013234,ENSGALG00000010857,ENSGALG00000037889,ENSGALG00000050728,ENSGALG00000008127,ENSGALG00000005554,ENSGALG00000014412,ENSGALG00000010926,ENSGALG00000042079,ENSGALG00000015746,ENSGALG00000016034,ENSGALG00000004621,ENSGALG00000005352,ENSGALG00000015396,ENSGALG00000028083,…	PRNP,SOX13,UNC5D,NPTN,PRKCD,CDHR1,ENSGALG00000013234,TLN1,PCDH1,ENSGALG00000050728,ITGAV,PCDH15,ENSGALG00000014412,ADAM19,SRC,SDC4,STK4,RIC8A,ADAM10,TNIP1,TNN,CD74,SH2B3,PREX1,CDC42,LAMA5,GATA5,ZP4,PIK3CB,NLGN3,ADIPOQ,SWAP70,WHAMM,PLXNB3,CD81,UBASH3B,BCR,ACAN,ENSGALG00000042351,RAC1,SOCS1,PXN,IL1RAP,CTNND1,MPZL2,CD3E,MAGI1,TFR2,ITGB2,FADD,CASS4,SPI1,TESC,MERTK,CIB1,TYRO3,PSEN1,NRCAM,ARG2,RASGRP1,…
GO:BP	anatomical structure morphogenesis	GO:0009653	2.78e-06	5.55656	1549	1515	261	12602	ENSGALG00000016945,ENSGALG00000033376,ENSGALG00000011855,ENSGALG00000016905,ENSGALG00000002515,ENSGALG00000012732,ENSGALG00000005725,ENSGALG00000039985,ENSGALG00000000364,ENSGALG00000037352,ENSGALG00000009514,ENSGALG00000010857,ENSGALG00000017091,ENSGALG00000008148,ENSGALG00000044940,ENSGALG00000040256,ENSGALG00000008127,ENSGALG00000005554,ENSGALG00000012123,ENSGALG00000032199,ENSGALG00000005263,…	STC1,MAP3K3,PAK1,ENSGALG00000016905,SEMA7A,MAPK1,UNC5D,CAMSAP1,NPTN,C9orf72,NR5A2,CDHR1,OLFM1,PIK3CD,ITGAV,RND2,STAT3,IRX5,ATP2B4,SRC,SGCD,SDC4,TWF2,PTPRS,STK4,MYO1E,RIC8A,MYDGF,TRPV2,TNN,SGPL1,SULF2,PREX1,DRAXIN,SMURF1,CDC42,TMEM119,RFLNB,SOX8,LAMA5,GATA5,PIK3CB,ADIPOQ,NFKB2,CSF1R,ZNRF3,LIPA,HCK,PLXNB3,CD81,MAP3K13,BCR,ENSGALG00000030008,ACAN,YWHAH,CD151,RNH1,RAC1,HGS,ARHGAP12,ZEB1,JCAD,CTSZ,TFR…
GO:BP	cellular response to chemical stimulus	GO:0070887	7.05e-06	5.15153	1614	1515	268	12602	ENSGALG00000014975,ENSGALG00000011684,ENSGALG00000004083,ENSGALG00000015895,ENSGALG00000005725,ENSGALG00000030054,ENSGALG00000017091,ENSGALG00000009480,ENSGALG00000033295,ENSGALG00000037889,ENSGALG00000007786,ENSGALG00000014834,ENSGALG00000008127,ENSGALG00000005554,ENSGALG00000012123,ENSGALG00000015010,ENSGALG00000008621,ENSGALG00000026364,ENSGALG00000014085,ENSGALG00000004621,ENSGALG00000005352,…	LAMTOR3,ADIPOR1,PRNP,CPNE7,ETV3,PAK1,SLC41A1,RAB7B,MTMR4,NCF1,STX8,EFHD1,GSN,RAB14,MAPK1,SLC25A24,PRKCD,B2M,NR5A2,WBP2,ATP6V0D1,ENSGALG00000041491,RO60,SLC25A33,CREB3,PIK3CD,CPS1,STXBP4,AMFR,STAT3,DAPK2,ENSGALG00000005631,VWC2L,BAIAP2L1,ATP2B4,SRC,TWF2,GRIA1,SH3BP4,ADAM10,SSTR2,SULF2,CD74,SH2B3,PREX1,AGTRAP,SMURF1,CDC42,FICD,BTK,PPM1E,FAM83G,BCAS3,GUK1,GATA5,IL17RD,PIK3CB,ADIPOQ,TRPM2,UBE2G2,CSF1…
GO:BP	multicellular organismal process	GO:0032501	7.87e-06	5.1041	3804	1515	556	12602	ENSGALG00000016945,ENSGALG00000005332,ENSGALG00000033376,ENSGALG00000011855,ENSGALG00000016905,ENSGALG00000014975,ENSGALG00000002515,ENSGALG00000030115,ENSGALG00000011684,ENSGALG00000004083,ENSGALG00000012732,ENSGALG00000008947,ENSGALG00000008660,ENSGALG00000008544,ENSGALG00000015895,ENSGALG00000002907,ENSGALG00000005725,ENSGALG00000003179,ENSGALG00000002789,ENSGALG00000039985,ENSGALG00000052653,…	ADIPOR1,SUPT6H,PRNP,STC1,MAP3K3,SOX13,PAK1,RAB29,RAB7B,AVPR1B,ENSGALG00000012732,GTF2IRD1,GNB1,SEMA7A,EFHD1,GSN,RAB14,MAPK1,ZNF750,UNC5D,CAMSAP1,NPTN,ROGDI,BSN,C9orf72,TMEM120A,PRKCD,DOCK2,GABRP,ACOX1,B2M,NR5A2,DENND1B,CDHR1,ENSGALG00000007786,RO60,OLFM1,TSPAN2,PIK3CD,PIWIL1,ITGAV,RAB11FIP3,SLC15A4,PCDH15,MAP2,RND2,MYL1,CPS1,MBTD1,DAW1,MMD,RAB11FIP1,ANGPTL7,SCPEP1,LSM1,STAT3,VWC2L,IRX5,ATP2B4,PDG…
GO:BP	regulation of actin filament-based process	GO:0032970	7.98e-06	5.09791	226	1515	59	12602	ENSGALG00000011684,ENSGALG00000002907,ENSGALG00000005725,ENSGALG00000000364,ENSGALG00000011541,ENSGALG00000015403,ENSGALG00000005631,ENSGALG00000009791,ENSGALG00000032588,ENSGALG00000031843,ENSGALG00000021074,ENSGALG00000016736,ENSGALG00000006522,ENSGALG00000013771,ENSGALG00000036490,ENSGALG00000006691,ENSGALG00000037286,ENSGALG00000016720,ENSGALG00000003820,ENSGALG00000007130,ENSGALG00000006426,…	STC1,PAK1,GSN,CAPZA1,C9orf72,PRKCD,NCKAP1,RND2,MYL1,ENSGALG00000031843,BAIAP2L1,ARPC3,TWF2,ARPC1A,CDC42,PPM1E,TRPM2,CSF1R,SWAP70,WHAMM,PAK2,HCK,ARPC4,RAC1,CTTN,GRB2,ARHGDIA,WASL,PROX1,CDC42EP3,EVL,ARPC2,BIN1,STAP1,GMFB,EPS8,CARMIL1,KIAA1211,DSG2,PHLDB2,EPHA3,FAM49A,CD2AP,CYFIP1,NCK2,JUP,ARPC5,MYOC,SSH2,AP1AR,ARHGAP18,ARPC1B,WASHC5,LIMA1,FAM49B,MET,VIL1,MYH9,CAPZA2
GO:BP	cellular developmental process	GO:0048869	8.66e-06	5.06226	2221	1515	350	12602	ENSGALG00000016905,ENSGALG00000002515,ENSGALG00000030115,ENSGALG00000011684,ENSGALG00000012732,ENSGALG00000005725,ENSGALG00000002789,ENSGALG00000039985,ENSGALG00000000364,ENSGALG00000031010,ENSGALG00000037352,ENSGALG00000009514,ENSGALG00000010857,ENSGALG00000014821,ENSGALG00000041253,ENSGALG00000033295,ENSGALG00000007786,ENSGALG00000040256,ENSGALG00000037875,ENSGALG00000008127,ENSGALG00000005554,…	ADIPOR1,SUPT6H,STC1,MAP3K3,SOX13,RAB29,RAB7B,ENSGALG00000039985,SEMA7A,EFHD1,MAPK1,ZNF750,UNC5D,CAMSAP1,NPTN,ROGDI,C9orf72,TMEM120A,PRKCD,DOCK2,B2M,NR5A2,CDHR1,ENSGALG00000032199,OLFM1,TSPAN2,PIWIL1,ITGAV,MAP2,RND2,MMD,LSM1,STAT3,VWC2L,SRC,SGCD,RAB17,SDC4,TWF2,PTPRS,STK4,PABPC1L,MYO1E,TRPV2,TNN,SGPL1,SULF2,CD74,SH2B3,PREX1,DRAXIN,SMURF1,CDC42,TMEM119,RFLNB,BTK,CAMK2G,SOX8,LAMA5,GATA5,IL17RD,ADIPO…
GO:BP	regulation of signaling	GO:0023051	9.46e-06	5.0242	1933	1515	311	12602	ENSGALG00000014975,ENSGALG00000030115,ENSGALG00000004852,ENSGALG00000011684,ENSGALG00000004083,ENSGALG00000008947,ENSGALG00000015895,ENSGALG00000005725,ENSGALG00000039985,ENSGALG00000007123,ENSGALG00000010857,ENSGALG00000035916,ENSGALG00000017091,ENSGALG00000018977,ENSGALG00000033295,ENSGALG00000037889,ENSGALG00000007786,ENSGALG00000017119,ENSGALG00000016286,ENSGALG00000008127,ENSGALG00000005554,…	LAMTOR3,ADIPOR1,PRNP,BNAS2,STK38,MAP3K3,SOX13,PAK1,RAB29,SMPDL3B,RAB7B,AVPR1B,TERF2IP,NCF1,SEMA7A,MAPK1,SEC14L1,DGKD,NPTN,C9orf72,PRKCD,WBP2,RFFL,TSPAN14,ENSGALG00000005352,CREB3,PIK3CD,ITGAV,RAB11FIP3,SLC15A4,STXBP4,AMFR,RAB11FIP1,STAT3,DAPK2,VWC2L,BAIAP2L1,ATP2B4,PDGFA,SRC,TRAF4,PTPRS,TAOK1,GRIA1,STK4,SH3BP4,RNF34,ADAM10,SERINC3,TSPAN15,MYDGF,TNIP1,TNN,SULF2,CD74,SH2B3,TAX1BP3,CTNS,DRAXIN,SMURF…
GO:BP	response to stimulus	GO:0050896	9.84e-06	5.00691	5092	1515	716	12602	ENSGALG00000033376,ENSGALG00000019231,ENSGALG00000011855,ENSGALG00000014975,ENSGALG00000002515,ENSGALG00000030115,ENSGALG00000011684,ENSGALG00000004083,ENSGALG00000008947,ENSGALG00000008660,ENSGALG00000008544,ENSGALG00000015895,ENSGALG00000005725,ENSGALG00000002329,ENSGALG00000005030,ENSGALG00000026187,ENSGALG00000015077,ENSGALG00000006983,ENSGALG00000037352,ENSGALG00000030054,ENSGALG00000034493,…	LAMTOR3,ADIPOR1,SUPT6H,PRNP,BNAS2,CPNE7,STK38,MAP3K3,SOX13,ETV3,PAK1,RAB29,SLC41A1,THEMIS2,SMPDL3B,RAB7B,AVPR1B,ENSGALG00000006983,TERF2IP,MTMR4,GGT7,UBXN6,NCF1,STX8,GTF2IRD1,ARHGAP44,GNB1,SEMA7A,EFHD1,GSN,RAB14,ENSGALG00000033295,MAPK1,UNC5D,ENSGALG00000007786,SEPT2L,SEC14L1,ENSGALG00000037875,DGKD,NPTN,BSN,C9orf72,DTX2,SLC25A24,TMEM120A,PRKCD,NCOA4,DOCK2,GPSM2,GABRP,B2M,ACO1,UNC13B,CHFR,NR5A2,W…
GO:BP	regulation of cytoskeleton organization	GO:0051493	1.23e-05	4.9114	320	1515	75	12602	ENSGALG00000011684,ENSGALG00000002907,ENSGALG00000005725,ENSGALG00000011541,ENSGALG00000015403,ENSGALG00000005631,ENSGALG00000009791,ENSGALG00000032588,ENSGALG00000031843,ENSGALG00000021074,ENSGALG00000016736,ENSGALG00000006522,ENSGALG00000013771,ENSGALG00000036490,ENSGALG00000002090,ENSGALG00000006691,ENSGALG00000037286,ENSGALG00000016720,ENSGALG00000003820,ENSGALG00000007130,ENSGALG00000006426,…	PAK1,GSN,CAPZA1,CAMSAP1,C9orf72,PRKCD,GPSM2,NCKAP1,RND2,MYL1,ENSGALG00000016736,BAIAP2L1,ARPC3,TWF2,TAOK1,CLIP1,ARPC1A,CDC42,PPM1E,TRPM2,CSF1R,SWAP70,WHAMM,STMN3,CHMP1A,PAK2,HCK,PLXNB3,MAPRE1,ARPC4,RAC1,CTTN,GRB2,CIB1,GNAI1,ARHGDIA,WASL,PROX1,CDC42EP3,SPAST,EVL,KAT2B,ARPC2,BIN1,STAP1,GMFB,VPS4B,EPS8,CARMIL1,KIAA1211,PHLDB2,EPHA3,CHMP2B,FAM49A,CD2AP,CYFIP1,NCK2,ARPC5,MYOC,SSH2,CDKN1B,GIT1,AP1AR,AR…
GO:BP	regulation of cell communication	GO:0010646	1.31e-05	4.88244	1924	1515	309	12602	ENSGALG00000014975,ENSGALG00000030115,ENSGALG00000004852,ENSGALG00000011684,ENSGALG00000004083,ENSGALG00000008947,ENSGALG00000015895,ENSGALG00000005725,ENSGALG00000039985,ENSGALG00000007123,ENSGALG00000010857,ENSGALG00000035916,ENSGALG00000017091,ENSGALG00000018977,ENSGALG00000033295,ENSGALG00000037889,ENSGALG00000007786,ENSGALG00000017119,ENSGALG00000016286,ENSGALG00000008127,ENSGALG00000005554,…	LAMTOR3,ADIPOR1,PRNP,BNAS2,STK38,MAP3K3,SOX13,PAK1,RAB29,SMPDL3B,RAB7B,AVPR1B,TERF2IP,NCF1,SEMA7A,MAPK1,SEC14L1,DGKD,NPTN,C9orf72,PRKCD,WBP2,RFFL,TSPAN14,ENSGALG00000005352,CREB3,PIK3CD,ITGAV,RAB11FIP3,SLC15A4,STXBP4,AMFR,RAB11FIP1,STAT3,DAPK2,VWC2L,BAIAP2L1,ATP2B4,PDGFA,SRC,TRAF4,PTPRS,TAOK1,GRIA1,STK4,SH3BP4,RNF34,ADAM10,SERINC3,TSPAN15,MYDGF,TNIP1,TNN,SULF2,CD74,SH2B3,TAX1BP3,CTNS,DRAXIN,SMURF…
GO:BP	regulation of actin cytoskeleton organization	GO:0032956	1.37e-05	4.86425	207	1515	55	12602	ENSGALG00000011684,ENSGALG00000002907,ENSGALG00000005725,ENSGALG00000011541,ENSGALG00000015403,ENSGALG00000005631,ENSGALG00000009791,ENSGALG00000032588,ENSGALG00000031843,ENSGALG00000021074,ENSGALG00000016736,ENSGALG00000006522,ENSGALG00000013771,ENSGALG00000036490,ENSGALG00000006691,ENSGALG00000037286,ENSGALG00000016720,ENSGALG00000003820,ENSGALG00000007130,ENSGALG00000006426,ENSGALG00000008797,…	PAK1,GSN,CAPZA1,C9orf72,PRKCD,NCKAP1,RND2,MYL1,ENSGALG00000031843,BAIAP2L1,ARPC3,TWF2,ARPC1A,CDC42,PPM1E,TRPM2,CSF1R,SWAP70,WHAMM,PAK2,HCK,ARPC4,RAC1,CTTN,GRB2,ARHGDIA,WASL,PROX1,CDC42EP3,EVL,ARPC2,BIN1,STAP1,GMFB,EPS8,CARMIL1,KIAA1211,PHLDB2,EPHA3,FAM49A,CD2AP,CYFIP1,NCK2,ARPC5,MYOC,SSH2,AP1AR,ARHGAP18,ARPC1B,WASHC5,LIMA1,FAM49B,MET,VIL1,CAPZA2
GO:BP	protein localization	GO:0008104	1.68e-05	4.77414	1369	1515	232	12602	ENSGALG00000030054,ENSGALG00000034493,ENSGALG00000012156,ENSGALG00000009514,ENSGALG00000001434,ENSGALG00000040256,ENSGALG00000008127,ENSGALG00000005554,ENSGALG00000012123,ENSGALG00000004255,ENSGALG00000015010,ENSGALG00000011202,ENSGALG00000006192,ENSGALG00000014085,ENSGALG00000015396,ENSGALG00000039349,ENSGALG00000001189,ENSGALG00000015403,ENSGALG00000008417,ENSGALG00000011241,ENSGALG00000007667,…	LAMTOR3,PRNP,CHMP7,RAB29,STX12,TERF2IP,NCF1,STX8,STOM,GSN,RAB14,SEPT2L,BSN,C9orf72,INPP5E,PRKCD,NCOA4,GPSM2,WBP2,AP3S1,TSPAN14,ENSGALG00000032545,RAB11FIP3,STXBP4,MMD,RAB11FIP1,STAT3,TBC1D2B,RAB5C,ENSGALG00000006140,RAB8B,ATP2B4,FYB,SRC,RAB17,MLPH,SDC4,PPT1,STK4,SH3BP4,BET1L,TOR1B,PDZD11,ADAM10,SNX8,TSPAN15,SCAMP1,CD74,TAX1BP3,SMURF1,CDC42,AP1S3,LAMA5,ADIPOQ,UBE2G2,SWAP70,DERL3,ENSGALG00000037545…
GO:BP	regulation of anatomical structure morphogenesis	GO:0022603	1.73e-05	4.76169	500	1515	104	12602	ENSGALG00000016945,ENSGALG00000033376,ENSGALG00000011855,ENSGALG00000016905,ENSGALG00000005725,ENSGALG00000010857,ENSGALG00000017091,ENSGALG00000040256,ENSGALG00000032199,ENSGALG00000005263,ENSGALG00000004621,ENSGALG00000005352,ENSGALG00000012550,ENSGALG00000010875,ENSGALG00000004631,ENSGALG00000017053,ENSGALG00000042181,ENSGALG00000012163,ENSGALG00000026033,ENSGALG00000031843,ENSGALG00000030008,…	SEMA7A,CAMSAP1,PIK3CD,RND2,STAT3,ATP2B4,SRC,TWF2,PTPRS,MYDGF,TRPV2,PREX1,DRAXIN,SMURF1,CDC42,SOX8,GATA5,PIK3CB,CSF1R,ZNRF3,HCK,PLXNB3,MAP3K13,BCR,YWHAH,RNH1,RAC1,HGS,JCAD,TFR2,RAB11A,AMOT,CIB1,CREB3L1,PLXND1,FAM171A1,CHN1,PSEN1,RHOQ,RAB21,CDC42EP3,DAB1,ITGB8,JAK1,ARPC2,KALRN,RHOJ,HIF1A,BDNF,SASH1,FMNL2,HMOX1,EPS8,CARMIL1,TNFAIP3,PARVB,FYN,PHLDB2,EPHA7,XK,SLITRK1,CNMD,SPART,FLT1,WASF3,JUP,MYOC,CLD…
GO:BP	signaling	GO:0023052	1.76e-05	4.75445	3799	1515	553	12602	ENSGALG00000005332,ENSGALG00000011855,ENSGALG00000014975,ENSGALG00000002515,ENSGALG00000030115,ENSGALG00000004852,ENSGALG00000011684,ENSGALG00000004083,ENSGALG00000008947,ENSGALG00000015895,ENSGALG00000005725,ENSGALG00000005030,ENSGALG00000039985,ENSGALG00000015077,ENSGALG00000030054,ENSGALG00000034493,ENSGALG00000009514,ENSGALG00000010929,ENSGALG00000007123,ENSGALG00000010857,ENSGALG00000035916,…	LAMTOR3,ADIPOR1,PRNP,BNAS2,STK38,MAP3K3,SOX13,PAK1,RAB29,THEMIS2,SMPDL3B,RAB7B,AVPR1B,ENSGALG00000015077,TERF2IP,MTMR4,NCF1,ARHGAP44,GNB1,SEMA7A,RAB14,ENSGALG00000011838,MAPK1,UNC5D,SEPT2L,SEC14L1,ENSGALG00000033295,DGKD,NPTN,BSN,C9orf72,DTX2,PRKCD,DOCK2,GPSM2,GABRP,UNC13B,CHFR,NR5A2,WBP2,RFFL,DENND1B,MAPKAPK3,DOCK3,TSPAN14,ENSGALG00000008890,RO60,OLFM1,SLC25A33,CREB3,TLN1,PIK3CD,ITGAV,RAB11FIP3,…
GO:BP	regulation of response to stimulus	GO:0048583	2.13e-05	4.67198	2253	1515	352	12602	ENSGALG00000033376,ENSGALG00000019231,ENSGALG00000030115,ENSGALG00000011684,ENSGALG00000008947,ENSGALG00000008660,ENSGALG00000015895,ENSGALG00000005725,ENSGALG00000007123,ENSGALG00000010857,ENSGALG00000035916,ENSGALG00000014821,ENSGALG00000017091,ENSGALG00000018977,ENSGALG00000033295,ENSGALG00000037889,ENSGALG00000007786,ENSGALG00000014834,ENSGALG00000017119,ENSGALG00000016286,ENSGALG00000008127,…	LAMTOR3,ADIPOR1,SUPT6H,PRNP,BNAS2,STK38,MAP3K3,SOX13,PAK1,RAB29,THEMIS2,SMPDL3B,RAB7B,AVPR1B,TERF2IP,GGT7,NCF1,GTF2IRD1,SEMA7A,EFHD1,MAPK1,SEC14L1,DGKD,C9orf72,PRKCD,B2M,WBP2,RFFL,DENND1B,MAPKAPK3,TSPAN14,ENSGALG00000002655,CREB3,PIK3CD,ITGAV,SLC15A4,AMFR,STAT3,DAPK2,VWC2L,BAIAP2L1,ATP2B4,PDGFA,SRC,TRAF4,PTPRS,TAOK1,STK4,SH3BP4,RNF34,ADAM10,SERINC3,TSPAN15,MYDGF,TNIP1,TNN,SULF2,CD74,SH2B3,TAX1BP3…
GO:BP	regulation of signal transduction	GO:0009966	2.24e-05	4.65059	1713	1515	279	12602	ENSGALG00000030115,ENSGALG00000011684,ENSGALG00000008947,ENSGALG00000015895,ENSGALG00000005725,ENSGALG00000007123,ENSGALG00000010857,ENSGALG00000035916,ENSGALG00000017091,ENSGALG00000018977,ENSGALG00000033295,ENSGALG00000037889,ENSGALG00000007786,ENSGALG00000017119,ENSGALG00000016286,ENSGALG00000008127,ENSGALG00000005554,ENSGALG00000032199,ENSGALG00000008763,ENSGALG00000005352,ENSGALG00000003472,…	LAMTOR3,ADIPOR1,PRNP,BNAS2,STK38,MAP3K3,SOX13,PAK1,RAB29,SMPDL3B,RAB7B,AVPR1B,TERF2IP,NCF1,SEMA7A,SEC14L1,DGKD,C9orf72,PRKCD,WBP2,RFFL,TSPAN14,ENSGALG00000039349,CREB3,PIK3CD,ITGAV,SLC15A4,AMFR,STAT3,DAPK2,VWC2L,BAIAP2L1,ATP2B4,PDGFA,SRC,TRAF4,TAOK1,STK4,SH3BP4,RNF34,ADAM10,SERINC3,TSPAN15,MYDGF,TNIP1,TNN,SULF2,CD74,SH2B3,TAX1BP3,CTNS,DRAXIN,SMURF1,BUD31,CDC42,FICD,GATA5,IL17RD,PIK3CB,DKK3,ADIPOQ…
GO:BP	macromolecule localization	GO:0033036	2.4e-05	4.62009	1634	1515	268	12602	ENSGALG00000019233,ENSGALG00000030054,ENSGALG00000034493,ENSGALG00000012156,ENSGALG00000009514,ENSGALG00000018977,ENSGALG00000001434,ENSGALG00000040256,ENSGALG00000008127,ENSGALG00000005554,ENSGALG00000012123,ENSGALG00000004255,ENSGALG00000015010,ENSGALG00000011202,ENSGALG00000005752,ENSGALG00000006192,ENSGALG00000014085,ENSGALG00000015396,ENSGALG00000039349,ENSGALG00000002655,ENSGALG00000001189,…	LAMTOR3,SUPT6H,SLC27A6,PRNP,CHMP7,RAB29,STX12,AVPR1B,TERF2IP,NCF1,STX8,STOM,GSN,RAB14,SEPT2L,BSN,VTG2,C9orf72,INPP5E,PRKCD,NCOA4,GPSM2,WBP2,AP3S1,TSPAN14,ENSGALG00000011241,ITGAV,RAB11FIP3,STXBP4,MMD,PCTP,RAB11FIP1,STAT3,TBC1D2B,RAB5C,ENSGALG00000000184,RAB8B,ATP2B4,FYB,SRC,RAB17,MLPH,SDC4,PPT1,STK4,SH3BP4,BET1L,TOR1B,PDZD11,ADAM10,SNX8,TSPAN15,SCAMP1,CD74,TAX1BP3,SMURF1,CDC42,SLC2A1,AP1S3,LAMA5,…
GO:BP	cytoskeleton organization	GO:0007010	3.78e-05	4.42238	932	1515	168	12602	ENSGALG00000011855,ENSGALG00000011684,ENSGALG00000012732,ENSGALG00000008947,ENSGALG00000002907,ENSGALG00000005725,ENSGALG00000002789,ENSGALG00000029834,ENSGALG00000012123,ENSGALG00000008763,ENSGALG00000002080,ENSGALG00000039349,ENSGALG00000011541,ENSGALG00000015403,ENSGALG00000008417,ENSGALG00000005631,ENSGALG00000012715,ENSGALG00000011608,ENSGALG00000047664,ENSGALG00000039735,ENSGALG00000009791,…	PAK1,ENSGALG00000011684,GSN,CAPZA1,CAMSAP1,C9orf72,PRKCD,DOCK2,GPSM2,ENSGALG00000008763,TLN1,NCKAP1,MAP2,RND2,MYL1,DAW1,ENSGALG00000012715,BAIAP2L1,ARPC3,SRC,TWF2,TAOK1,CLIP1,ARPC1A,CDC42,RFLNB,PPM1E,TRPM2,CSF1R,SWAP70,WHAMM,STMN3,CHMP1A,CEP19,PAK2,HCK,PLXNB3,MAPRE1,ARPC4,BCR,SYNM,RAC1,ARHGAP12,CETN2,DPYSL3,RAB11A,CTTN,MYO1B,CASS4,AMOT,DCX,GRB2,CIB1,GNAI1,GHRL,CFAP58,ARHGDIA,SSX2IP,FAM171A1,ACTR2…
GO:BP	response to organic substance	GO:0010033	3.96e-05	4.40197	1519	1515	251	12602	ENSGALG00000014975,ENSGALG00000011684,ENSGALG00000015895,ENSGALG00000005725,ENSGALG00000030054,ENSGALG00000017091,ENSGALG00000033295,ENSGALG00000037889,ENSGALG00000007786,ENSGALG00000037875,ENSGALG00000008127,ENSGALG00000005554,ENSGALG00000012123,ENSGALG00000015010,ENSGALG00000008621,ENSGALG00000026364,ENSGALG00000014085,ENSGALG00000005352,ENSGALG00000041491,ENSGALG00000003472,ENSGALG00000008514,…	LAMTOR3,ADIPOR1,PRNP,ETV3,PAK1,RAB7B,MTMR4,UBXN6,STX8,GSN,RAB14,MAPK1,DGKD,PRKCD,NCOA4,NR5A2,WBP2,MAPKAPK3,ENSGALG00000041491,RO60,SLC25A33,CREB3,PIK3CD,ENSGALG00000039786,CPS1,STXBP4,AMFR,STAT3,ENSGALG00000007260,VWC2L,BAIAP2L1,ATP2B4,SRC,TWF2,SH3BP4,ADAM10,SSTR2,SULF2,CD74,SH2B3,AGTRAP,SMURF1,FBXO2,CDC42,FICD,BTK,FAM83G,RNFT1,BCAS3,GATA5,IL17RD,PIK3CB,ADIPOQ,TRPM2,UBE2G2,CSF1R,OXSR1,DERL3,SLC9A…
GO:BP	cell differentiation	GO:0030154	4.06e-05	4.3911	2168	1515	339	12602	ENSGALG00000016905,ENSGALG00000002515,ENSGALG00000030115,ENSGALG00000011684,ENSGALG00000012732,ENSGALG00000005725,ENSGALG00000002789,ENSGALG00000039985,ENSGALG00000000364,ENSGALG00000031010,ENSGALG00000037352,ENSGALG00000009514,ENSGALG00000010857,ENSGALG00000014821,ENSGALG00000041253,ENSGALG00000033295,ENSGALG00000007786,ENSGALG00000040256,ENSGALG00000037875,ENSGALG00000008127,ENSGALG00000005554,…	ADIPOR1,SUPT6H,STC1,SOX13,RAB29,RAB7B,ENSGALG00000002789,SEMA7A,EFHD1,MAPK1,ZNF750,UNC5D,CAMSAP1,NPTN,ROGDI,C9orf72,TMEM120A,DOCK2,B2M,NR5A2,CDHR1,ENSGALG00000014412,OLFM1,TSPAN2,PIWIL1,ITGAV,MAP2,RND2,MMD,LSM1,STAT3,VWC2L,SRC,SGCD,RAB17,SDC4,TWF2,PTPRS,STK4,PABPC1L,MYO1E,TRPV2,TNN,SGPL1,SULF2,CD74,SH2B3,PREX1,DRAXIN,SMURF1,CDC42,TMEM119,RFLNB,BTK,CAMK2G,SOX8,LAMA5,GATA5,IL17RD,ADIPOQ,TRPM2,NFKB2…
GO:BP	regulation of supramolecular fiber organization	GO:1902903	4.22e-05	4.37446	230	1515	58	12602	ENSGALG00000002907,ENSGALG00000011541,ENSGALG00000009791,ENSGALG00000032588,ENSGALG00000031843,ENSGALG00000021074,ENSGALG00000007945,ENSGALG00000016736,ENSGALG00000013771,ENSGALG00000036490,ENSGALG00000006691,ENSGALG00000037286,ENSGALG00000003820,ENSGALG00000007130,ENSGALG00000006426,ENSGALG00000008797,ENSGALG00000015377,ENSGALG00000011209,ENSGALG00000010551,ENSGALG00000020927,ENSGALG00000001864,…	PAK1,GSN,CAPZA1,CAMSAP1,C9orf72,PRKCD,NCKAP1,MYL1,ENSGALG00000013771,BAIAP2L1,ARPC3,TWF2,TAOK1,CLIP1,ARPC1A,CDC42,PPM1E,SWAP70,WHAMM,PAK2,MAPRE1,ARPC4,RAC1,CTTN,CRYAB,GRB2,CIB1,WASL,PSEN1,PROX1,CDC42EP3,SPAST,EVL,ARPC2,BIN1,GMFB,EPS8,CARMIL1,KIAA1211,PHLDB2,FAM49A,CYFIP1,NCK2,ARPC5,MYOC,SSH2,CDKN1B,GIT1,AP1AR,ARHGAP18,ARPC1B,WASHC5,LIMA1,FAM49B,MET,VIL1,PRUNE1,CAPZA2
GO:BP	system development	GO:0048731	5.11e-05	4.29152	2596	1515	395	12602	ENSGALG00000016945,ENSGALG00000033376,ENSGALG00000011855,ENSGALG00000016905,ENSGALG00000002515,ENSGALG00000030115,ENSGALG00000011684,ENSGALG00000012732,ENSGALG00000008660,ENSGALG00000008544,ENSGALG00000005725,ENSGALG00000003179,ENSGALG00000002789,ENSGALG00000039985,ENSGALG00000052653,ENSGALG00000000364,ENSGALG00000031010,ENSGALG00000037352,ENSGALG00000009514,ENSGALG00000010857,ENSGALG00000014821,…	ADIPOR1,SUPT6H,STC1,MAP3K3,SOX13,RAB29,RAB7B,ENSGALG00000012732,GNB1,SEMA7A,EFHD1,MAPK1,ZNF750,UNC5D,CAMSAP1,NPTN,ROGDI,BSN,C9orf72,DOCK2,B2M,NR5A2,CDHR1,ENSGALG00000008148,RO60,OLFM1,TSPAN2,ITGAV,SLC15A4,PCDH15,MAP2,RND2,MBTD1,DAW1,MMD,ANGPTL7,LSM1,STAT3,VWC2L,IRX5,ATP2B4,PDGFA,PAPSS2,SRC,SGCD,RAB17,SDC4,PPT1,TWF2,TRAF4,PTPRS,STK4,MYO1E,RIC8A,ADAM10,MYDGF,ASB1,TRPV2,TNN,SGPL1,SULF2,CD74,SH2B3,PR…
GO:BP	cell communication	GO:0007154	5.25e-05	4.27995	3833	1515	554	12602	ENSGALG00000005332,ENSGALG00000011855,ENSGALG00000014975,ENSGALG00000002515,ENSGALG00000030115,ENSGALG00000004852,ENSGALG00000011684,ENSGALG00000004083,ENSGALG00000008947,ENSGALG00000008544,ENSGALG00000015895,ENSGALG00000005725,ENSGALG00000005030,ENSGALG00000039985,ENSGALG00000015077,ENSGALG00000030054,ENSGALG00000034493,ENSGALG00000009514,ENSGALG00000010929,ENSGALG00000007123,ENSGALG00000010857,…	LAMTOR3,ADIPOR1,PRNP,BNAS2,STK38,MAP3K3,SOX13,PAK1,RAB29,THEMIS2,SMPDL3B,RAB7B,AVPR1B,ENSGALG00000039985,TERF2IP,MTMR4,NCF1,ARHGAP44,GNB1,SEMA7A,RAB14,ENSGALG00000035916,MAPK1,UNC5D,SEPT2L,SEC14L1,ENSGALG00000009480,DGKD,NPTN,BSN,C9orf72,DTX2,PRKCD,DOCK2,GPSM2,GABRP,UNC13B,CHFR,NR5A2,WBP2,RFFL,DENND1B,MAPKAPK3,DOCK3,TSPAN14,ENSGALG00000041491,RO60,OLFM1,SLC25A33,CREB3,TLN1,PIK3CD,ITGAV,RAB11FIP3,…
GO:BP	regulation of anatomical structure size	GO:0090066	5.91e-05	4.22809	278	1515	66	12602	ENSGALG00000014975,ENSGALG00000002515,ENSGALG00000015895,ENSGALG00000009480,ENSGALG00000011541,ENSGALG00000010806,ENSGALG00000032545,ENSGALG00000004631,ENSGALG00000017053,ENSGALG00000032588,ENSGALG00000012163,ENSGALG00000031843,ENSGALG00000016736,ENSGALG00000001412,ENSGALG00000013771,ENSGALG00000036490,ENSGALG00000006691,ENSGALG00000037286,ENSGALG00000037545,ENSGALG00000006655,ENSGALG00000004519,…	SEMA7A,GSN,CAPZA1,PRKCD,OLFM1,RND2,CPS1,SCPEP1,ENSGALG00000017053,BAIAP2L1,ARPC3,TWF2,PTPRS,TRPV2,LRRC8A,DRAXIN,ARPC1A,SWAP70,PEX11A,MAP3K13,ARPC4,RAC1,RAB22A,RAB11A,CTTN,GRB2,DOCK4,CDC42EP3,RIN3,RAB5A,ARPC2,BIN1,BDNF,EPS8,CARMIL1,KIAA1211,DRD5,EPHA7,ADD1,HTR1B,XK,FAM49A,CYFIP1,NCK2,SPART,TMEM123,ARHGAP42,ARPC5,SSH2,ZDHHC21,RTN4,ARHGAP18,NKX6-1,ARPC1B,WASHC5,LIMA1,DIP2B,FAM49B,VIL1,GRIP2,CLN8,MSN…
GO:BP	immune system process	GO:0002376	7.21e-05	4.14199	1320	1515	222	12602	ENSGALG00000000786,ENSGALG00000030115,ENSGALG00000011684,ENSGALG00000008660,ENSGALG00000005725,ENSGALG00000002329,ENSGALG00000007123,ENSGALG00000014821,ENSGALG00000017091,ENSGALG00000018977,ENSGALG00000037875,ENSGALG00000016286,ENSGALG00000008127,ENSGALG00000005554,ENSGALG00000032199,ENSGALG00000015746,ENSGALG00000004621,ENSGALG00000041491,ENSGALG00000002080,ENSGALG00000008514,ENSGALG00000042116,…	SUPT6H,PRNP,BNAS2,SOX13,RAB29,THEMIS2,SMPDL3B,RAB7B,CTSE,STX8,SEMA7A,GSN,MAPK1,SEC14L1,PRKCD,DOCK2,B2M,DENND1B,MAPKAPK3,CCL1,RO60,CREB3,TSPAN2,PIK3CD,ENSGALG00000011241,SLC15A4,STK10,STXBP4,STAT3,DAPK2,RAB8B,FYB,SRC,RAB17,SDC4,STK4,CYSLTR1,MYO1E,ADAM10,SERINC3,TNIP1,SGPL1,CD74,SH2B3,PREX1,CDC42,BTK,ZP4,PIK3CB,ADIPOQ,TRPM2,NFKB2,CSF1R,SWAP70,OXSR1,ZBTB46,NRROS,CD81,UBASH3B,ATP11C,BCR,CD151,BLNK,SP…
GO:BP	supramolecular fiber organization	GO:0097435	8.57e-05	4.06678	445	1515	93	12602	ENSGALG00000012732,ENSGALG00000002907,ENSGALG00000029834,ENSGALG00000011541,ENSGALG00000009791,ENSGALG00000032588,ENSGALG00000036441,ENSGALG00000031843,ENSGALG00000004900,ENSGALG00000021074,ENSGALG00000007945,ENSGALG00000016736,ENSGALG00000007744,ENSGALG00000025822,ENSGALG00000013771,ENSGALG00000036490,ENSGALG00000026383,ENSGALG00000006691,ENSGALG00000037286,ENSGALG00000016720,ENSGALG00000003820,…	PAK1,GSN,CAPZA1,CAMSAP1,C9orf72,PRKCD,B2M,ENSGALG00000031843,NCKAP1,RND2,MYL1,ENSGALG00000016736,BAIAP2L1,ARPC3,SRC,TWF2,TAOK1,CLIP1,ARPC1A,CDC42,RFLNB,PPM1E,SWAP70,WHAMM,STMN3,PAK2,MAPRE1,ARPC4,ACAN,RAC1,ARHGAP12,DPYSL3,RAB11A,CTTN,MYO1B,CASS4,CRYAB,GRB2,CIB1,GHRL,FAM171A1,ACTR2,WASL,PSEN1,PPP1R9A,PROX1,CRIPT,CDC42EP3,SPAST,EVL,ARPC2,BIN1,ACTR3,GMFB,RAC2,PHACTR1,EPS8,FHOD3,SORBS2,CARMIL1,KIAA121…
GO:BP	establishment of localization in cell	GO:0051649	8.62e-05	4.06438	1223	1515	208	12602	ENSGALG00000004852,ENSGALG00000030054,ENSGALG00000001434,ENSGALG00000040256,ENSGALG00000008127,ENSGALG00000005554,ENSGALG00000012123,ENSGALG00000032199,ENSGALG00000004255,ENSGALG00000015010,ENSGALG00000008763,ENSGALG00000001189,ENSGALG00000011541,ENSGALG00000011241,ENSGALG00000005631,ENSGALG00000009097,ENSGALG00000000769,ENSGALG00000031977,ENSGALG00000054150,ENSGALG00000003932,ENSGALG00000052743,…	SUPT6H,PLEKHM1,PRNP,CHMP7,RAB29,STX12,RAB7B,UBXN6,NCF1,STX8,STOM,RAB14,BSN,C9orf72,SLC25A24,PRKCD,NCOA4,GPSM2,DENND1B,AP3S1,RAB11FIP3,DAW1,STXBP4,STAT3,TBC1D2B,RAB5C,ENSGALG00000040205,RAB8B,SRC,RAB17,MLPH,SDC4,PPT1,STK4,BET1L,PDZD11,SNX8,CD74,SMURF1,CDC42,DNM1,AP1S3,NLGN3,ADIPOQ,TRPM2,UBE2G2,DERL3,WHAMM,ENSGALG00000008487,COG7,CHMP1A,TSG101,CEP19,CD81,UBASH3B,BCR,YWHAH,ARL6IP1,HGS,RAB18,VAPB,RAB…
GO:BP	regulation of actin filament organization	GO:0110053	0.000113404	3.94537	164	1515	45	12602	ENSGALG00000011541,ENSGALG00000032588,ENSGALG00000031843,ENSGALG00000021074,ENSGALG00000016736,ENSGALG00000013771,ENSGALG00000036490,ENSGALG00000006691,ENSGALG00000037286,ENSGALG00000003820,ENSGALG00000007130,ENSGALG00000006426,ENSGALG00000008797,ENSGALG00000015377,ENSGALG00000011209,ENSGALG00000010551,ENSGALG00000020927,ENSGALG00000001864,ENSGALG00000032732,ENSGALG00000016463,ENSGALG00000013091,…	PAK1,GSN,CAPZA1,C9orf72,PRKCD,NCKAP1,ENSGALG00000036490,BAIAP2L1,ARPC3,TWF2,ARPC1A,CDC42,PPM1E,SWAP70,WHAMM,PAK2,ARPC4,RAC1,CTTN,GRB2,WASL,CDC42EP3,EVL,ARPC2,BIN1,GMFB,EPS8,CARMIL1,KIAA1211,PHLDB2,FAM49A,CYFIP1,NCK2,ARPC5,MYOC,SSH2,AP1AR,ARHGAP18,ARPC1B,WASHC5,LIMA1,FAM49B,MET,VIL1,CAPZA2
GO:BP	cellular response to organic substance	GO:0071310	0.000127236	3.89539	1286	1515	216	12602	ENSGALG00000014975,ENSGALG00000011684,ENSGALG00000015895,ENSGALG00000005725,ENSGALG00000030054,ENSGALG00000017091,ENSGALG00000033295,ENSGALG00000037889,ENSGALG00000007786,ENSGALG00000008127,ENSGALG00000005554,ENSGALG00000012123,ENSGALG00000015010,ENSGALG00000008621,ENSGALG00000026364,ENSGALG00000014085,ENSGALG00000005352,ENSGALG00000041491,ENSGALG00000003472,ENSGALG00000008514,ENSGALG00000015403,…	LAMTOR3,ADIPOR1,PRNP,ETV3,PAK1,RAB7B,MTMR4,STX8,GSN,RAB14,MAPK1,PRKCD,NR5A2,WBP2,ENSGALG00000026364,RO60,SLC25A33,CREB3,PIK3CD,STXBP4,AMFR,STAT3,ENSGALG00000004958,VWC2L,BAIAP2L1,ATP2B4,SRC,TWF2,SH3BP4,SSTR2,SULF2,CD74,SH2B3,AGTRAP,SMURF1,CDC42,FICD,BTK,FAM83G,BCAS3,GATA5,IL17RD,PIK3CB,ADIPOQ,TRPM2,UBE2G2,CSF1R,OXSR1,DERL3,SLC9A6,NRROS,PAK2,SMPD4,MCF2,ABCC1,BCR,YWHAH,PFKP,SOCS1,HGS,IL1RAP,ZEB1,JC…
GO:BP	intracellular transport	GO:0046907	0.000130787	3.88344	900	1515	161	12602	ENSGALG00000001434,ENSGALG00000040256,ENSGALG00000005554,ENSGALG00000004255,ENSGALG00000015010,ENSGALG00000008763,ENSGALG00000001189,ENSGALG00000011541,ENSGALG00000011241,ENSGALG00000000769,ENSGALG00000031977,ENSGALG00000052743,ENSGALG00000000723,ENSGALG00000006140,ENSGALG00000030008,ENSGALG00000000209,ENSGALG00000040205,ENSGALG00000036412,ENSGALG00000012595,ENSGALG00000007945,ENSGALG00000030064,…	SUPT6H,PLEKHM1,PRNP,CHMP7,RAB29,STX12,RAB7B,UBXN6,NCF1,STX8,STOM,RAB14,C9orf72,SLC25A24,PRKCD,NCOA4,DENND1B,AP3S1,RAB11FIP3,STXBP4,STAT3,TBC1D2B,RAB5C,ENSGALG00000003904,RAB8B,SRC,RAB17,MLPH,STK4,BET1L,SNX8,CD74,SMURF1,CDC42,AP1S3,ADIPOQ,UBE2G2,DERL3,WHAMM,ENSGALG00000003855,COG7,CHMP1A,CD81,BCR,YWHAH,ARL6IP1,HGS,RAB18,VAPB,RAB22A,RAB11A,CTTN,CRYAB,COPG2,CIB1,SEC13,TMCC1,LAMP2,SNX5,SSX2IP,ACTR2,V…
GO:BP	regulation of protein polymerization	GO:0032271	0.000131458	3.88121	118	1515	36	12602	ENSGALG00000011541,ENSGALG00000032588,ENSGALG00000031843,ENSGALG00000016736,ENSGALG00000013771,ENSGALG00000036490,ENSGALG00000006691,ENSGALG00000037286,ENSGALG00000003820,ENSGALG00000007130,ENSGALG00000010551,ENSGALG00000020927,ENSGALG00000016463,ENSGALG00000013091,ENSGALG00000004467,ENSGALG00000003977,ENSGALG00000021572,ENSGALG00000003428,ENSGALG00000001446,ENSGALG00000043437,ENSGALG00000003548,…	PAK1,GSN,CAPZA1,CAMSAP1,PRKCD,ENSGALG00000036490,BAIAP2L1,ARPC3,TWF2,CLIP1,ARPC1A,MAPRE1,ARPC4,RAC1,CTTN,GRB2,CDC42EP3,ARPC2,BIN1,EPS8,CARMIL1,KIAA1211,FAM49A,CYFIP1,NCK2,ARPC5,SSH2,CDKN1B,GIT1,ARHGAP18,ARPC1B,FAM49B,MET,VIL1,PRUNE1,CAPZA2
GO:BP	regulation of multicellular organismal development	GO:2000026	0.000135593	3.86776	737	1515	137	12602	ENSGALG00000016945,ENSGALG00000033376,ENSGALG00000011855,ENSGALG00000016905,ENSGALG00000030115,ENSGALG00000008660,ENSGALG00000008544,ENSGALG00000003179,ENSGALG00000031010,ENSGALG00000010857,ENSGALG00000017091,ENSGALG00000041253,ENSGALG00000037875,ENSGALG00000008127,ENSGALG00000005554,ENSGALG00000012123,ENSGALG00000005263,ENSGALG00000008514,ENSGALG00000039349,ENSGALG00000011541,ENSGALG00000012550,…	SOX13,RAB7B,SEMA7A,RAB14,B2M,ENSGALG00000008660,PIK3CD,RND2,ANGPTL7,STAT3,ATP2B4,TWF2,PTPRS,ADAM10,MYDGF,TRPV2,CD74,DRAXIN,TMEM119,RFLNB,SOX8,LAMA5,PIK3CB,ADIPOQ,ZBTB46,UBASH3B,ATP11C,MAP3K13,YWHAH,RNH1,SOCS1,HGS,IL1RAP,ZEB1,JCAD,RAB11A,FADD,AMOT,SPI1,TESC,CIB1,CREB3L1,GHRL,PLXND1,KLF7,DLL4,NCX1,CST7,NUMB,PSEN1,RASGRP1,PROX1,PPP2R3C,DAAM2,FBXW7,RAB21,DAB1,ITGB8,BMP2K,JAK1,RCOR1,BIN1,AKT1,KALRN,RH…
GO:BP	cell surface receptor signaling pathway	GO:0007166	0.000140464	3.85244	1584	1515	257	12602	ENSGALG00000030115,ENSGALG00000011684,ENSGALG00000008947,ENSGALG00000005725,ENSGALG00000010857,ENSGALG00000014821,ENSGALG00000017091,ENSGALG00000033295,ENSGALG00000037889,ENSGALG00000050728,ENSGALG00000007786,ENSGALG00000008127,ENSGALG00000005554,ENSGALG00000012123,ENSGALG00000032199,ENSGALG00000008621,ENSGALG00000005352,ENSGALG00000041491,ENSGALG00000008890,ENSGALG00000049755,ENSGALG00000012998,…	ADIPOR1,PRNP,BNAS2,SOX13,PAK1,RAB29,THEMIS2,MTMR4,NCF1,SEMA7A,RAB14,MAPK1,UNC5D,SEPT2L,DGKD,DTX2,PRKCD,RFFL,DENND1B,TSPAN14,ENSGALG00000012998,RO60,TLN1,PIK3CD,ITGAV,STXBP4,AMFR,STAT3,ENSGALG00000000731,VWC2L,BAIAP2L1,PDGFA,FYB,SRC,STK4,CYSLTR1,MYO1E,RNF34,ADAM10,TSPAN15,TNN,SGPL1,SULF2,CD74,SH2B3,TAX1BP3,DRAXIN,SMURF1,CDC42,BTK,FAM83G,LAMA5,GATA5,IL17RD,PIK3CB,DKK3,ADIPOQ,CSF1R,ZNRF3,KREMEN1,OXS…
GO:BP	response to chemical	GO:0042221	0.000152616	3.8164	2089	1515	325	12602	ENSGALG00000014975,ENSGALG00000011684,ENSGALG00000004083,ENSGALG00000015895,ENSGALG00000005725,ENSGALG00000030054,ENSGALG00000009514,ENSGALG00000011838,ENSGALG00000017091,ENSGALG00000009480,ENSGALG00000033295,ENSGALG00000037889,ENSGALG00000007786,ENSGALG00000014834,ENSGALG00000037875,ENSGALG00000008127,ENSGALG00000005554,ENSGALG00000012123,ENSGALG00000015010,ENSGALG00000008621,ENSGALG00000026364,…	LAMTOR3,ADIPOR1,PRNP,CPNE7,ETV3,PAK1,SLC41A1,RAB7B,MTMR4,UBXN6,NCF1,STX8,EFHD1,GSN,RAB14,MAPK1,UNC5D,ENSGALG00000012123,DGKD,NPTN,SLC25A24,PRKCD,NCOA4,DOCK2,B2M,ACO1,NR5A2,WBP2,ATP6V0D1,MAPKAPK3,ENSGALG00000015403,RO60,SLC25A33,CREB3,PIK3CD,ENSGALG00000004958,ITGAV,CPS1,STXBP4,AMFR,STAT3,DAPK2,ENSGALG00000000769,VWC2L,BAIAP2L1,ATP2B4,PDGFA,SRC,TWF2,GRIA1,CYSLTR1,SH3BP4,ADAM10,SSTR2,SULF2,CD74,SH2…
GO:BP	multicellular organism development	GO:0007275	0.000156201	3.80632	2735	1515	410	12602	ENSGALG00000016945,ENSGALG00000033376,ENSGALG00000011855,ENSGALG00000016905,ENSGALG00000002515,ENSGALG00000030115,ENSGALG00000011684,ENSGALG00000012732,ENSGALG00000008660,ENSGALG00000008544,ENSGALG00000005725,ENSGALG00000003179,ENSGALG00000002789,ENSGALG00000039985,ENSGALG00000052653,ENSGALG00000000364,ENSGALG00000031010,ENSGALG00000037352,ENSGALG00000009514,ENSGALG00000010857,ENSGALG00000014821,…	ADIPOR1,SUPT6H,STC1,MAP3K3,SOX13,PAK1,RAB29,RAB7B,AVPR1B,ENSGALG00000008544,GNB1,SEMA7A,EFHD1,RAB14,MAPK1,ZNF750,UNC5D,CAMSAP1,NPTN,ROGDI,BSN,C9orf72,DOCK2,B2M,NR5A2,CDHR1,ENSGALG00000007786,RO60,OLFM1,TSPAN2,PIK3CD,ITGAV,SLC15A4,PCDH15,MAP2,RND2,MBTD1,DAW1,MMD,ANGPTL7,LSM1,STAT3,VWC2L,IRX5,ATP2B4,PDGFA,PAPSS2,SRC,SGCD,RAB17,SDC4,PPT1,TWF2,TRAF4,PTPRS,STK4,MYO1E,RIC8A,ADAM10,MYDGF,ASB1,TRPV2,TNN,…
GO:BP	cellular macromolecule localization	GO:0070727	0.000163578	3.78627	1021	1515	178	12602	ENSGALG00000034493,ENSGALG00000012156,ENSGALG00000001434,ENSGALG00000040256,ENSGALG00000008127,ENSGALG00000005554,ENSGALG00000012123,ENSGALG00000004255,ENSGALG00000015010,ENSGALG00000011202,ENSGALG00000039349,ENSGALG00000001189,ENSGALG00000015403,ENSGALG00000008417,ENSGALG00000011241,ENSGALG00000007667,ENSGALG00000031977,ENSGALG00000003792,ENSGALG00000010843,ENSGALG00000003932,ENSGALG00000000723,…	LAMTOR3,PRNP,CHMP7,RAB29,STX12,TERF2IP,NCF1,STX8,STOM,GSN,RAB14,SEPT2L,INPP5E,PRKCD,NCOA4,GPSM2,AP3S1,TSPAN14,ENSGALG00000010843,RAB11FIP3,STXBP4,STAT3,TBC1D2B,RAB5C,ENSGALG00000040205,RAB8B,ATP2B4,FYB,SRC,RAB17,MLPH,SDC4,STK4,SH3BP4,TOR1B,PDZD11,ADAM10,SNX8,TSPAN15,CD74,TAX1BP3,SMURF1,CDC42,AP1S3,LAMA5,ADIPOQ,UBE2G2,DERL3,ENSGALG00000011620,COG7,SH3GLB1,TSG101,MESD,SCN3B,CD81,MAPRE1,BCR,YWHAH,AR…
GO:BP	organic substance transport	GO:0071702	0.000170358	3.76864	1262	1515	212	12602	ENSGALG00000015895,ENSGALG00000019233,ENSGALG00000030054,ENSGALG00000005672,ENSGALG00000018977,ENSGALG00000001434,ENSGALG00000040256,ENSGALG00000005554,ENSGALG00000004255,ENSGALG00000015010,ENSGALG00000005752,ENSGALG00000014085,ENSGALG00000015396,ENSGALG00000002655,ENSGALG00000001189,ENSGALG00000000788,ENSGALG00000001863,ENSGALG00000007596,ENSGALG00000011241,ENSGALG00000032545,ENSGALG00000011614,…	SUPT6H,SLC27A6,SLC23A2,PRNP,CHMP7,RAB29,STX12,SLC26A9,AVPR1B,NCF1,STOM,RAB14,SEC14L1,VTG2,SLC25A24,PRKCD,NCOA4,SLC7A4,AP3S1,SLC25A33,ITGAV,RAB11FIP3,SLC15A4,SLC16A3,ENSGALG00000051412,STXBP4,PCTP,RAB11FIP1,STAT3,TBC1D2B,RAB5C,ENSGALG00000026033,RAB8B,RAB17,MLPH,PPT1,STK4,BET1L,SNX8,SCAMP1,LRRC8A,CD74,CTNS,SMURF1,SLC2A1,SLC25A25,AP1S3,SLC25A36,ADIPOQ,UBE2G2,SLC6A7,ABCA4,DERL3,ENSGALG00000010190,CO…
GO:BP	cell-cell adhesion	GO:0098609	0.000172253	3.76383	464	1515	95	12602	ENSGALG00000016905,ENSGALG00000039985,ENSGALG00000052653,ENSGALG00000009514,ENSGALG00000010929,ENSGALG00000010857,ENSGALG00000037889,ENSGALG00000008127,ENSGALG00000005554,ENSGALG00000014412,ENSGALG00000015746,ENSGALG00000005352,ENSGALG00000015396,ENSGALG00000042116,ENSGALG00000002655,ENSGALG00000022718,ENSGALG00000009519,ENSGALG00000015474,ENSGALG00000003932,ENSGALG00000000209,ENSGALG00000002314,…	PRNP,SOX13,UNC5D,PRKCD,CDHR1,ENSGALG00000010857,PCDH1,ENSGALG00000008127,ITGAV,PCDH15,ADAM19,SRC,SDC4,RIC8A,TNIP1,CD74,SH2B3,GATA5,ZP4,NLGN3,ADIPOQ,SWAP70,CD81,UBASH3B,SOCS1,IL1RAP,CTNND1,MPZL2,CD3E,MAGI1,TFR2,FADD,SPI1,TYRO3,PSEN1,NRCAM,ARG2,RASGRP1,SLC7A11,PAWR,KIF26B,PLPP3,DAB1,SPARCL1,JAK1,AKT1,RAC2,CSTA,PTPN6,CLSTN3,IL6ST,DSG2,SYK,CD47,NECTIN3,CD200,CD80,EPHA7,ENSGALG00000007158,JAM2,IGSF5,T…
GO:BP	protein localization to vacuole	GO:0072665	0.000225742	3.64639	35	1515	17	12602	ENSGALG00000031977,ENSGALG00000010843,ENSGALG00000004140,ENSGALG00000013861,ENSGALG00000008572,ENSGALG00000006546,ENSGALG00000031681,ENSGALG00000004655,ENSGALG00000002066,ENSGALG00000033137,ENSGALG00000016174,ENSGALG00000011499,ENSGALG00000029678,ENSGALG00000016806,ENSGALG00000006284,ENSGALG00000029261,ENSGALG00000007224	NCOA4,SH3BP4,SMURF1,SH3GLB1,CD81,HGS,LAMP2,GPR137B,SCARB2,TNFAIP3,LMBRD1,GCC2,RTN4,SNX16,M6PR,CACNG2,TLDC1
GO:BP	homeostatic process	GO:0042592	0.000246257	3.60861	957	1515	168	12602	ENSGALG00000016905,ENSGALG00000030115,ENSGALG00000039738,ENSGALG00000008544,ENSGALG00000000364,ENSGALG00000030054,ENSGALG00000007123,ENSGALG00000016286,ENSGALG00000008127,ENSGALG00000012123,ENSGALG00000005752,ENSGALG00000006192,ENSGALG00000014944,ENSGALG00000041491,ENSGALG00000039349,ENSGALG00000007118,ENSGALG00000030176,ENSGALG00000012550,ENSGALG00000005631,ENSGALG00000007867,ENSGALG00000043027,…	PRNP,STC1,SLC41A1,MAPK1,NPTN,NCOA4,ACO1,NR5A2,ATP6V0D1,CDHR1,PIK3CD,SLC15A4,STXBP4,STAT3,ENSGALG00000039349,ATP2B4,SRC,SGCD,PPT1,TAOK1,TRPV2,LRRC8A,CD74,SH2B3,TMEM119,ARF1,PIK3CB,TRPM2,SWAP70,ABCA4,SLC9A6,USH1C,LIPA,SCN3B,UBASH3B,BCR,SPPL3,CD40,ENSGALG00000013861,ENSGALG00000002583,ATP6V1G1,TFR2,VAPB,FADD,SLC9A5,ATP7A,SLC39A13,SPI1,CNNM2,MERTK,NAPEPLD,GHRL,KLF7,NCX1,LAMP2,TYRO3,RAB11FIP2,PSEN1,SL…
GO:BP	intracellular signal transduction	GO:0035556	0.000252414	3.59789	1609	1515	259	12602	ENSGALG00000011855,ENSGALG00000005725,ENSGALG00000005030,ENSGALG00000015077,ENSGALG00000034493,ENSGALG00000010857,ENSGALG00000035916,ENSGALG00000011838,ENSGALG00000017091,ENSGALG00000018977,ENSGALG00000009480,ENSGALG00000033295,ENSGALG00000007786,ENSGALG00000017119,ENSGALG00000008127,ENSGALG00000005554,ENSGALG00000032199,ENSGALG00000008763,ENSGALG00000004621,ENSGALG00000041491,ENSGALG00000006017,…	LAMTOR3,ADIPOR1,PRNP,STK38,MAP3K3,PAK1,AVPR1B,TERF2IP,NCF1,SEMA7A,ENSGALG00000009480,MAPK1,SEC14L1,ENSGALG00000017119,DGKD,C9orf72,PRKCD,DOCK2,GPSM2,UNC13B,CHFR,DOCK3,CREB3,PIK3CD,ITGAV,SLC15A4,NCKAP1,RND2,DAPK2,ATP2B4,PDGFA,SRC,SGCD,TRAF4,TAOK1,STK4,SH3BP4,RNF34,SERINC3,MYDGF,ASB1,TNIP1,CD74,SH2B3,TAX1BP3,PREX1,CTNS,CDC42,BTK,DOCK10,PIK3CB,ADIPOQ,TRPM2,NFKB2,CSF1R,TRAF7,PLCD1,OXSR1,RRAS2,DOCK11,…
GO:BP	actin nucleation	GO:0045010	0.000256875	3.59028	39	1515	18	12602	ENSGALG00000032588,ENSGALG00000016736,ENSGALG00000006691,ENSGALG00000037286,ENSGALG00000003820,ENSGALG00000008797,ENSGALG00000011209,ENSGALG00000020927,ENSGALG00000032732,ENSGALG00000028807,ENSGALG00000001446,ENSGALG00000012208,ENSGALG00000011452,ENSGALG00000002750,ENSGALG00000004693,ENSGALG00000008779,ENSGALG00000012159,ENSGALG00000006002	GSN,NCKAP1,ARPC3,ARPC1A,WHAMM,ARPC4,ACTR2,WASL,EVL,ARPC2,ACTR3,GMFB,CYFIP1,ARPC5,AP1AR,ARPC1B,WASHC5,VIL1
GO:BP	regulation of protein-containing complex assembly	GO:0043254	0.000267566	3.57257	230	1515	56	12602	ENSGALG00000002907,ENSGALG00000011541,ENSGALG00000032588,ENSGALG00000031843,ENSGALG00000007945,ENSGALG00000016736,ENSGALG00000015216,ENSGALG00000006522,ENSGALG00000020251,ENSGALG00000013771,ENSGALG00000036490,ENSGALG00000006691,ENSGALG00000037286,ENSGALG00000013886,ENSGALG00000003820,ENSGALG00000007130,ENSGALG00000012173,ENSGALG00000003855,ENSGALG00000033507,ENSGALG00000010551,ENSGALG00000020927,…	PAK1,GSN,CAPZA1,CAMSAP1,PRKCD,MYL1,ENSGALG00000015216,BAIAP2L1,ARPC3,SRC,TWF2,CLIP1,ARPC1A,CDC42,SH3GLB1,HCK,MAPRE1,ARPC4,RAC1,TFR2,CTTN,CRYAB,GRB2,CDC42EP3,ARPC2,BIN1,LGALS3,EPS8,CARMIL1,KIAA1211,LDLRAD4,SYK,FAM49A,CYFIP1,NCK2,FNIP2,ARPC5,SSH2,CDKN1B,GIT1,BAK1,ARHGAP18,ARPC1B,ENSGALG00000007700,PARK7,STMP1,FAM49B,MET,VIL1,ABCA3,MSN,STUB1,PRUNE1,TRAF2,CAPZA2,BCL2L11
[truncated: 192 more rows]

## Sheet: File 5
gene_id	GeneName	logFC	FDR	Mcell_1Wa	Mcell_1Wb	Mcell_1Wc	Mcell_1Wd	IFE_1Wa	IFE_1Wb	IFE_1Wc	IFE_1Wd	Mcell_4Wa	Mcell_4Wb	Mcell_4Wc	IFE_4Wa	IFE_4Wb	IFE_4Wc
[truncated: 12 more rows]

[truncated: 1 more sheets: File 6]
